# Supplementary material for: Intraoperative administration of isoflurane improves survival in rats exposed to caecal ligation and puncture
Source: BJA Open. 2022 May 21;2:100014. doi: 10.1016/j.bjao.2022.100014 (PMC10430831; doi:10.1016/j.bjao.2022.100014)
Supplement: Multimedia component 2 [file mmc2.xlsx]

## Sheet: HUSBANDRY
	ICU TEMP (68-72°F)				ICU HUMIDITY (30-70%)		WATER*	FOOD**	ENV ENRICHMENT***	PI Cage	PP Cage	FI Cage	FF Cage	Totat Rats	New Cage?	CHARMS Testing	ICU Sanitized with Sani-Wipes	* Water bottle is replaced whenever an animal is brought up from the vivarium
DATE	HIGH ©	HIGH (F)	LOW ©	LOW (F)	HIGH	LOW	CHECK?	CHECK?	CHECK?							Once a Quarter	If no Sani-Wipes available, 100% EtOh	** Food is replaced whenever an animal is brought up from the vivarium					Temperature
2019-03-22	24	75.6	-		70	48	DONE	DONE	DONE	1	1	1	1	4	Yes			*** ENV Enrichment is replaced whenever an animal is brought up from the vivarium					(68-72°F)
2019-03-23	24	75.6	-		55	48	DONE	DONE	DONE	1	1	1	1	4
2019-03-24	24	75.6	-		72	48	DONE	DONE	DONE	1	0	0	0	1
2019-03-25	24	75.2	-		72	48	DONE	DONE	DONE	1	0	0	0	1
2019-03-26	24	75.2	-		75	48	DONE	DONE	DONE	1	0	0	0	1				Only one rat per cage due to IV pump limitations
2019-03-27	24	75.2	-		63	48	DONE	DONE	DONE	1	1	1	0	3	Yes		DONE	No trash is kept inside the ICU					Relative Humidity
2019-04-01	24	75.2	-		48	48	DONE	DONE	DONE	1	1	1	1	4	Yes								(30-70%)
2019-04-03	24	75.2	-		75	48	DONE	DONE	DONE	1	1	1	1	4	yes								Health Observation
2019-04-04	24	75.2	-		56	48	DONE	DONE	DONE	1	1	1	1	4	Yes
2019-04-05	24	75.2					DONE	DONE	DONE	1	1	1	1	4
2019-04-06	24	75.2					DONE	DONE	DONE	1	1	1	1	4
2019-04-07	24	75.2					DONE	DONE	DONE	0	1	1	1	3	Yes
2019-04-08	24	75.2	-		75	48	DONE	DONE	DONE	1	1	1	1	4	Yes
2019-04-09	24	75.2					DONE	DONE	DONE	1	1	1	1	4
2019-04-10	24	75.2					DONE	DONE	DONE	1	1	1	1	4
2019-04-11	24	75.2					DONE	DONE	DONE	1	1	1	1	4	Yes		DONE
2019-04-15	24	75.2	-		68	48	DONE	DONE	DONE	1	1	1	1	4	Yes
2019-04-16	24	75.2	-		58	48	DONE	DONE	DONE	1	1	0	1	3	Yes
2019-04-17	24	75.2	-		64	48	DONE	DONE	DONE	1	1	1	1	4	Yes
2019-04-18	24	75.2					DONE	DONE	DONE	1	1	1	1	4
2019-04-19	24	75.2	-		75	48	DONE	DONE	DONE	1	1	0	1	3	Yes
2019-04-20	24	75.2					DONE	DONE	DONE	1	1	0	1	3	Yes
2019-04-21	24	75.2					DONE	DONE	DONE	1	1	0	1	3
2019-04-22	24	75.2					DONE	DONE	DONE	1	1	1	1	4	Yes
2019-04-23	24	75.2	-		72	48	DONE	DONE	DONE	1	1	1	1	4			DONE
2019-04-24	24	75.2	-		68	48	DONE	DONE	DONE	1	1	1	1	4	Yes
2019-04-25	24	75.2	-		75	48	DONE	DONE	DONE	1	1	1	0	3	Yes
2019-04-26	24	75.2	-		70	48	DONE	DONE	DONE	1	1	0	0	2
2019-04-27	24	75.2	-		48	48	DONE	DONE	DONE	1	0	0	0	1			DONE
2019-05-17	24	75.2	-		68	48	DONE	DONE	DONE	1	1	1	1	4	Yes
2019-05-18	24	75.2	-		48	48	DONE	DONE	DONE	1	1	1	1	4			DONE
2019-05-20	24	75.2	-		48	48	DONE	DONE	DONE	1	1	1	1	4	Yes
2019-05-21	24	75.2	-		48	48	DONE	DONE	DONE	1	1	1	1	4			DONE
2019-05-22	24	75.2					DONE	DONE	DONE	0	1	0	0	1
2019-06-07	24	75.2			48	48	DONE	DONE	DONE	1	1	1	1	4	Yes
2019-06-08	24	75.2			48	48	DONE	DONE	DONE	0	0	1	1	2
2019-06-10	24	75.2			54	48	DONE	DONE	DONE	1	1	1	1	4	Yes
2019-06-11	24	75.2	22.4	72.32	54	48	DONE	DONE	DONE	0	1	1	1	3
2019-06-12	24	75.2	22	71.6	54	48	DONE	DONE	DONE	0	0	1	0	1
2019-06-13	23	73.4	22	71.6	50	48	DONE	DONE	DONE	1	1	1	1	4	Yes		DONE
2019-06-14	24	75.2	22	71.6	50	48	DONE	DONE	DONE	1	1	1	1	4
2019-06-15	24	75.2	22	71.6	50	48	DONE	DONE	DONE	0	1	1	1	3
2019-06-16	25	77	23	73.4	50	48	DONE	DONE	DONE	0	0	1	1	2
2019-06-17	25	77	22	71.6	50	48	DONE	DONE	DONE	1	1	1	1	4	Yes		DONE
2019-06-18	25	77	22	71.6	50	48	DONE	DONE	DONE	1	1	1	1	4	Yes
2019-06-19	25	77	22	71.6	50	48	DONE	DONE	DONE	0	1	1	1	3
2019-06-20	25	77	22	71.6	50	48	DONE	DONE	DONE	0	1	0	0	1
2019-06-21	25	77	22	71.6	50	48	DONE	DONE	DONE	0	1	1	1	3	Yes
2019-06-22	25	77	21	69.8			DONE	DONE	DONE	0	1	1	0	2
2019-06-23	25	77	21	69.8			DONE	DONE	DONE	0	1	0	0	1
2019-06-24	25	77	21	69.8	52	52	DONE	DONE	DONE	1	1	1	1	4	Yes	DONE	DONE
2019-06-25	25	77	21	69.8	50	48	DONE	DONE	DONE	1	0	1	1	3
2019-06-26	25	77	21	69.8			DONE	DONE	DONE	0	0	1	0	1				Charms Testing passed - reference: Room 1843 Date Read Plate No: 6/26/2019 Descrip: Floor Date Sampled: 6/24/2019
2019-06-27							NO	NO	NO	0	0	0	0	0			Done
2019-07-17	25	77	21	69.8	55	48	DONE	DONE	DONE	1	1	0	1	3	Yes
2019-07-18	25.5	77.9	22	71.6	55	48	DONE	DONE	DONE	1	1	0	1	3	Yes
2019-07-19	25.5	77.9	21	69.8	51	48	DONE	DONE	DONE	1	0	0	1	2
2019-07-20	25.5	77.9	21	69.8	56	48	DONE	DONE	DONE	0	0	0	1	1
2019-07-21	29	84.2	21	69.8	53	48	DONE	DONE	DONE	0	0	0	1	1
2019-07-22	25	77	21	69.8	53	45	DONE	DONE	DONE	0	0	0	1	1	Yes		Done
2019-07-23							NO	NO	NO	0	0	0	0	0
2019-07-31	25	77	21	69.8	52	45	DONE	DONE	DONE	0	1	0	1	2	Yes
2019-08-01	23	73.4	21	69.8	53	45	DONE	DONE	DONE	0	1	0	0	1
2019-08-02	23	73.4	21	69.8	52	45	DONE	DONE	DONE	0	1	0	0	1	Yes
2019-08-03	23	73.4	21	69.8	52	45	NO	NO	NO	0	0	0	0	0
2019-08-04							NO	NO	NO	0	0	0	0	0
2019-08-05	23	73.4	20	68	52	45	NO	NO	NO	0	0	0	0	0			DONE
2019-08-07	23	73.4	20	68	52	45	DONE	DONE	DONE	0	0	0	1	1	Yes
2019-08-08	25	77	20	68	50	45	DONE	DONE	DONE	0	0	0	1	1
2019-08-09	23	73.4	20	68	50	45	DONE	DONE	DONE	0	0	0	1	1
2019-08-10	23	73.4		32			NO	NO	NO	0	0	0	0	0			DONE
2019-08-12	23	73.4	20	68	50	45	DONE	DONE	DONE	0	1	0	0	1	Yes
2019-08-13	23	73.4	20	68	50	45	DONE	DONE	DONE	0	1	0	0	1	Yes
2019-08-14	23	73.4	20	68	50	45	DONE	DONE	DONE	0	0	0	1	1	Yes
2019-08-15	23	73.4	20	68	50	45	DONE	DONE	DONE	0	0	0	1	1
2019-08-16	23	73.4	20	68	50	45	DONE	DONE	DONE	0	1	0	0	1	Yes		DONE
2019-08-17	25	77	20	68	52	45	DONE	DONE	DONE	0	1	0	0	1
2019-08-18	25	77	20	68	50	45	DONE	DONE	DONE	0	1	0	0	1
2019-08-19	23	73.4	20	68	50	45	NO	NO	NO	0	0	0	0	0			DONE
2019-08-21	23	73.4	20	68	50	45	DONE	DONE	DONE	0	1	0	1	2	Yes
2019-08-22	25	77	20	68	50	45	DONE	DONE	DONE	0	0	0	1	1
2019-08-23	25	77	20	68	50	45	DONE	DONE	DONE	0	1	0	1	2	Yes
2019-08-24	22	71.6	20	68	50	45	DONE	DONE	DONE	0	1	0	1	2
2019-08-25	22	71.6	20	68	50	45	DONE	DONE	DONE	0	1	0	0	1
2019-08-26	22	71.6	20	68	50	45	NO	NO	NO	0	0	0	0	0			DONE
2019-08-28	23	73.4	20	68	52	45	DONE	DONE	DONE	0	1	0	1	2	Yes
2019-08-29	23	73.4	20	68	52	45	DONE	DONE	DONE	0	1	0	1	2
2019-08-30	25	77	20	68	55	45	DONE	DONE	DONE	0	1	0	1	2
2019-08-31	25	77	20	68	55	45	NO	NO	NO	0	0	0	0	0			DONE
2019-09-01	25	77	20	68	55	45	DONE	DONE	DONE	0	1	0	1	2	Yes
2019-09-02	25	77	20	68	55	45	NO	NO	NO	0	0	0	0	0			DONE
2019-09-12	25	77	20	68	55	45	DONE	DONE	DONE	1	0	1	1	3	Yes
2019-09-13	26	78.8	23	73.4	55	45	DONE	DONE	DONE	1	0	1	1	3
2019-09-14	26	78.8	23	73.4	50	45	DONE	DONE	DONE	1	0	0	0	1
2019-09-15	23.5	74.3	21	69.8	50	45	DONE	DONE	DONE	1	0	0	0	1
2019-09-16	23.5	74.3	21	69.8	50	45	NO	NO	NO	0	0	0	0	0			DONE
2019-09-17	23.5	74.3	21	69.8	50	45	DONE	DONE	DONE	1	1	1	0	3	Yes
2019-09-18	23.5	74.3	21	69.8	50	45	DONE	DONE	DONE	1	0	1	0	2	Yes
2019-09-19	23.5	74.3	20	68	50	45	NO	NO	NO	0	0	0	0	0			DONE
2019-09-23	23.5	74.3	20	68	50	45	DONE	DONE	DONE	1	1	1	1	4
2019-09-24	23.5	74.3	20	68	50	45	DONE	DONE	DONE	0	1	0	1	2
2019-09-25	23.5	74.3	20	68	50	50	NO	NO	NO	0	0	0	0	0			DONE
2019-10-28	24	75.2	23.5	74.3	50	50	NO	NO	NO	0	0	0	0	0			DONE
2019-10-30	24	75.2	24	75.2	50	50	DONE	DONE	DONE	0	0	1	1	2	Yes
2019-10-31	24	75.2	24	75.2	50	50	DONE	DONE	DONE	0	0	1	1	2
2019-11-01	24	75.2	24	75.2	50	50	DONE	DONE	DONE	0	1	0	1	2
2019-11-02	24	75.2	24	75.2	50	50	DONE	DONE	DONE	0	1	0	1	2
2019-11-03	24	75.2	24	75.2	50	50	NO	NO	NO	0	0	0	0	0
2019-11-04	24	75.2	24	75.2	50	50	DONE	DONE	DONE	0	1	0	1	2	Yes
2019-11-05	24	75.2	24	75.2	50	50	DONE	DONE	DONE	0	1	0	1	2
2019-11-06	24	75.2	24	75.2	50		DONE	DONE	DONE	0	1	0	1	2
2019-11-07	24	75.2	24	75.2	50		DONE	DONE	DONE	0	1	0	1	2
2019-11-08	24	75.2	24	75.2	50		DONE	DONE	DONE	0	0	0	1	1
2019-11-09	24	75.2	24	75.2	50	50	NO	NO	NO	0	0	0	0	0			DONE
2019-11-11	24	75.2	24	75.2	50	50	DONE	DONE	DONE	0	0	0	1	1
2019-11-12	24	75.2	24	75.2	50	50	DONE	DONE	DONE	0	0	0	1	1
2019-11-13	24	75.2	24	75.2	50	50	NO	NO	NO	0	0	0	0	0			DONE
2019-11-25	24	75.2	24	75.2	50		DONE	DONE	DONE	2	2	1	1	6
2019-11-26	24	75.2	24	75.2	50		DONE	DONE	DONE	2	1	1	1	5
2019-11-27	24	75.2	24	75.2	50		DONE	DONE	DONE	1	1	2	1	5	Yes
2019-11-28	24	75.2	24	75.2	50		DONE	DONE	DONE	1	0	1	1	3
2019-11-29	24	75.2	24	75.2	50		DONE	DONE	DONE	1	0	1	0	2
2019-12-02	24	75.2	24	75.2	50	50	DONE	DONE	DONE	2	2	2	2	8	Yes		DONE
2019-12-03	24	75.2	24	75.2	50	50	DONE	DONE	DONE	2	1	2	1	6
2019-12-04	24	75.2	24	75.2	50	50	DONE	DONE	DONE	2	2	2	2	8	Yes
2019-12-05	24	75.2	24	75.2	50	50	DONE	DONE	DONE	2	1	2	1	6
2019-12-06	24	75.2	24	75.2	50	50	DONE	DONE	DONE	1	0	1	1	3
2019-12-07	24	75.2	24	75.2	50	50	DONE	DONE	DONE	1	0	0	1	2
2019-12-08	24	75.2	24	75.2	50	50	DONE	DONE	DONE	0	0	0	1	1
2019-12-09	24	75.2	24	75.2	50	50	DONE	DONE	DONE	0	0	0	0	0			DONE
2019-12-10	24	75.2	24	75.2	50	50	DONE	DONE	DONE	0	0	0	0	0
2019-12-11	24	75.2	24	75.2	50	50	DONE	DONE	DONE	1	1	1	1	4
2019-12-12	24	75.2	24	75.2	50	50	DONE	DONE	DONE	1	0	0	0	1
2019-12-13	24	75.2	24	75.2	50	50	DONE	DONE	DONE	1	0	0	0	1
2019-12-14	24	75.2	24	75.2	50	50	DONE	DONE	DONE	1	0	0	0	1
2019-12-15	24	75.2	24	75.2	50	50	DONE	DONE	DONE	1	0	0	0	1
2019-12-16	24	75.2	24	75.2	50	50	DONE	DONE	DONE	1	1	1	1	4	Yes		DONE
2019-12-17	24	75.2	24	75.2	50	50	DONE	DONE	DONE	0	0	0	0	0			DONE
2019-12-19		32		32										0		DONE
No		32		32										0
More		32		32										0
Surgeries		32		32										0
*		32		32										0
2019-12-31		32		32										0
2020-01-17	24	75.2	24	75.2	50	45	DONE	DONE	DONE	1	1	1	1	4	Yes
2020-01-18	24	75.2	24	75.2	50	45	DONE	DONE	DONE	1	1	1	1	4
2020-01-19	24	75.2	24	75.2	50	45	DONE	DONE	DONE	0	0	0	0	0
2020-01-31	24	75.2	24	75.2	50	45	DONE	DONE	DONE	1	0	1	1	3	Yes
2020-02-01	24	75.2	24	75.2	50	45	DONE	DONE	DONE	0	0	0	1	1
2020-02-02	24	75.2	24	75.2	50	45	DONE	DONE	DONE	0	0	0	0	0
2020-02-03	24	75.2	24	75.2	50		DONE	DONE	DONE	2	2	2	2	8
2020-02-04	24	75.2	24	75.2	50		DONE	DONE	DONE	0	2	2	2	6
2020-02-05	24	75.2	24	75.2	50		DONE	DONE	DONE	2	2	2	2	8
2020-02-06	24	75.2	24	75.2	50		DONE	DONE	DONE	2	2	2	2	8
2020-02-07	24	75.2	24	75.2	50		DONE	DONE	DONE	1	2	2	2	7
2020-02-08	24	75.2	24	75.2	50		DONE	DONE	DONE	1	1	1	1	4
2020-02-09	24	75.2	24	75.2	50		DONE	DONE	DONE	0	0	1	1	2
2020-02-10	24	75.2	24	75.2	50		DONE	DONE	DONE	0	0	1	0	1
2020-02-11	24	75.2	24	75.2	50									0
2020-02-13	24	75.2	24	75.2	50		DONE	DONE	DONE	1	1	1	1	4	yes
2020-02-14	24	75.2	24	75.2	50		DONE	DONE	DONE	0	0	0	1	1
2020-02-15	24	75.2	24	75.2	50					0	0	0	0	0
2020-02-17	24	75.2	24	75.2	50		DONE	DONE	DONE	1	1	1	1	4	yes
2020-02-18	24	75.2	24	75.2	50		DONE	DONE	DONE	1	0	1	1	3
2020-02-19	24	75.2	24	75.2	50		DONE	DONE	DONE	0	0	1	0	1
2020-02-20	24	75.2	24	75.2	50		DONE	DONE	DONE	0	0	1	0	1	yes
2020-02-20	24	75.2	24	75.2	50		DONE	DONE	DONE	0	0	1	0	1
2020-02-21	24	75.2	24	75.2	50		DONE	DONE	DONE	0	0	1	0	1
2020-02-22	24	75.2	24	75.2	50					0	0	0	0	0
2020-03-15	24	75.2	24	75.2	50		DONE	DONE	DONE	1	1	1	1	4	Yes
2020-03-16	24	75.2	24	75.2	50		DONE	DONE	DONE	0	0	0	0	0
2020-03-17	24	75.2	24	75.2	50		DONE	DONE	DONE	0	1	0	0	1	Yes
2020-03-18	24	75.2	24	75.2	50		DONE	DONE	DONE	1	1	1	0	3
2020-03-19	24	75.2	24	75.2	50		DONE	DONE	DONE	1	0	1	0	2
2020-03-20	24	75.2	24	75.2	50		DONE	DONE	DONE	1	1	1	0	3	Yes
2020-03-21	24	75.2	24	75.2	50		DONE	DONE	DONE	1	1	1	0	3
2020-03-22	24	75.2	24	75.2	50		DONE	DONE	DONE	1	1	1	0	3
2020-03-23	24	75.2	24	75.2	50		DONE	DONE	DONE	1	1	1	0	3	Yes
2020-03-24	24	75.2	24	75.2	50		DONE	DONE	DONE	1	1	0	0	2
2020-03-25	24	75.2	24	75.2	50		DONE	DONE	DONE	1	0	1	0	2
2020-03-26	24	75.2	24	75.2	50		DONE	DONE	DONE	1	0	0	0	1	Yes
2020-03-27	24	75.2	24	75.2	50		DONE	DONE	DONE	1	1	1	0	3	Yes
2020-03-28	24	75.2	24	75.2	50		DONE	DONE	DONE	1	1	0	0	2
2020-03-29	24	75.2	24	75.2	50		DONE	DONE	DONE	1	1	0	0	2
2020-03-30	24	75.2	24	75.2	50		DONE	DONE	DONE	1	1	0	0	2
2020-03-31	25	77	25	77	51		DONE	DONE	DONE	1	0	0	0	1
		32		32										0
*		32		32										0

## Sheet: 4140 (0.8 MAC)
																			DAY 1			Physical Condition		Behavior			DAY 2			Physical Condition		Behavior			DAY 3			Physical Condition		Behavior			DAY 4			Physical Condition		Behavior
RAT SN:	DELIVERY DATE	RAT ID: P = Propofol I = Intralipid F = isoFlurane	Date of Surgery	Time of Surgery	Gender	Mass prior to surgery (g)	Mass of Feces (approx mg)	Comments	Date of Death	Time of Death	Mass at death (g)	Died during surgery	Died within 72 hrs	Euthanized?	Time from Surgery (days)	Change in Mass		Comments	DATE	TIME	Body Weight	Haircoat	Eyes and Nose	Activity	Posture	comments	DATE	TIME	Body Weight	Haircoat	Eyes and Nose	Activity	Posture	comments	DATE	TIME	Body Weight	Haircoat	Eyes and Nose	Activity	Posture	comments	DATE	TIME	Body Weight	Haircoat	Eyes and Nose	Activity	Posture
85	2019-09-09	FI	2019-09-12	22:35:00	M	307		33% Ligation 2 Puncture 16 g 317 mcg Intralipid	2019-09-13	19:54:00	302		yes		0.888194	-5			2019-09-13	16:50:00	305	0	0	1	1	100% oxygen piped in, hunched, low activity
86	2019-09-09	FI	2019-09-12	23:11:00	M	312		33% Ligation 2 Puncture 16 g 317 mcg Intralipid	2019-09-14	09:30:00	305		yes		1.42986	-7			2019-09-13	16:53:00	308	0	0	1	1	100% oxygen piped in, hunched, low activity
87	2019-09-09	PI	2019-09-12	23:57:00	M	298		33% Ligation 2 Puncture 16 g 317 mcg Intralipid	2019-09-15	03:09:00	279	329	yes		2.13333	-19			2019-09-13	16:50:00	288	0	0	1	1	100% oxygen piped in, hunched, low activity	2019-09-14	15:20:00	289
88	2019-09-09	PI	2019-09-16	21:34:00	M	316		33% Ligation 2 Puncture 16 g 317 mcg Intralipid	2019-09-17	19:59:00	328				0.934028	12
89	2019-09-09	PI	2019-09-16	22:36:00	M	320		33% Ligation 2 Puncture 16 g 317 mcg Intralipid	2019-09-18	09:21:00	317				1.44792	-3			2019-09-17	19:52:00	317	0	0	1	0	100% oxygen piped in, hunched, low activity
90	2019-09-09	PI	2019-09-16	23:30:00	M	313		33% Ligation 2 Puncture 16 g 317 mcg Intralipid	2019-09-17	22:53:00	310				0.974306	-3
91	2019-09-09	FI	2019-09-18	20:18:00	M	320		33% Ligation 2 Puncture 16 g 317 mcg Intralipid	2019-09-20	07:01:00	314				1.44653	-6			2019-09-19	18:16:00	314	0	0	1	0	100% oxygen piped in, low activity
92	2019-09-09	PI	2019-09-23	16:26:00	F	274		33% Ligation 2 Puncture 16 g 317 mcg Intralipid	2019-09-23	22:14:00	271				0.241667	-3
93	2019-09-09	PI	2019-09-23	14:44:00	F	250		33% Ligation 2 Puncture 16 g 317 mcg Intralipid	2019-09-24	20:01:00	246				1.22014	-4
94	2019-09-09	FI	2019-09-23	12:34:00	F	244		33% Ligation 2 Puncture 16 g 317 mcg Intralipid	2019-09-24	13:26:00	239				1.03611	-5
95	2019-09-09	FI	2019-09-23	13:10:00	F	261		33% Ligation 2 Puncture 16 g 317 mcg Intralipid	2019-09-25	02:41:00	237				1.56319	-24			2019-09-24	18:00:00	249	0	0	1	0	100% oxygen piped in, low activity
96	2019-10-28	FF	2019-10-30	17:42:00	M	288		33% Ligation 2 Puncture 16 g 317 mcg Intralipid 1% ISO	2019-11-01	02:27:00	283				1.36458	-5			2019-10-31	15:20:00	289	0	0	1	0
97	2019-10-28	FI	2019-10-30	18:37:00	M	274		33% Ligation 2 Puncture 16 g 317 mcg Intralipid	2019-11-01	02:40:00	264				1.33542	-10			2019-10-31	15:25:00	268	0	0	1	0
98	2019-10-28	PP	2019-11-01	18:47:00	M	267		33% Ligation 2 Puncture 16 g 317 mcg Propofol	2019-11-02	20:10:00	263				1.05764	-4		low temp
99	2019-10-28	PP	2019-11-01	20:00:00	M	285		33% Ligation 2 Puncture 16 g 317 mcg Propofol	2019-11-02	00:55:00	289				0.204861	4		low temp
100	2019-10-28	PP	2019-11-04	18:27:00	M	296		33% Ligation 2 Puncture 16 g 317 mcg Propofol	2019-11-05	08:16:00	296				0.575694	0		the rat had a large cecum with lots of feces - more feces came out of holes than usual during clp
101	2019-10-28	PP	2019-11-04	17:11:00	M	322		33% Ligation 2 Puncture 16 g 317 mcg Propofol	2019-11-05	17:20:00	322				1.00625	0
102	2019-10-28	FF	2019-11-05	18:46:00	M	286		33% Ligation 2 Puncture 16 g 317 mcg Intralipid 1% ISO	2019-11-07	08:20:00	286				1.56528	0		This guy fell off the table after waking up. Don't know if this will mess with the results.	2019-11-06	16:00:00	286	0	0	2	0	no movement
103	2019-10-28	PP	2019-11-06	14:18:00	F	254		33% Ligation 2 Puncture 16 g 317 mcg Propofol	2019-11-07	10:37:00	256				0.846528	2		low temp
104	2019-10-28	FFx	2019-11-07	19:06:00	Mx	327		33% Ligation 2 Puncture 16 g 317 mcg Intralipid 1% ISO	2019-11-08	18:20:00	316				0.968056	-11		low temp - increased ICU temp to 33 - it may have died from overheating.
105	2019-10-28	PP	2019-11-07	19:51:00	F	260		33% Ligation 2 Puncture 16 g 317 mcg Propofol	2019-11-08	09:55:00	264				0.586111	4		low temp
106	2019-10-28	FFx	2019-11-11	15:56:00	Fx	306		33% Ligation 2 Puncture 16 g 317 mcg Intralipid 1% ISO, ICU temp at 29	2019-11-12	11:50:00	298				0.829167	-8		I forgot to turn the pump back on in the morning, should exclude from results. This rat also had a mass of tissue on the cecum. Dark, tough tissue that should have been transparent and pliable.
107	2019-10-28	FF	2019-11-12	14:24:00	F	259		33% Ligation 2 Puncture 16 g 317 mcg Intralipid 1% ISO, ICU temp at 25	2019-11-13	12:40:00	255				0.927778	-4
108	2019-11-18	PP	2019-11-21	18:23:00	F	252		33% Ligation 2 Puncture 16 g 317 mcg Propofol	2019-11-22	12:45:00	244				0.765278	-8
109	2019-11-18	FF	2019-11-25	15:56:00	M	334		33% Ligation 2 Puncture 16 g 317 mcg Intralipid 1% ISO, ICU temp at 25	2019-11-27	01:45:00	334				1.40903	0			2019-11-26	12:00:00		0	0	2	0	No movement - sedated
110	2019-11-18	PP	2019-11-27	23:42:00	F	279		33% Ligation 2 Puncture 16 g 317 mcg Propofol	2019-11-28	13:32:00	250				0.576389	-29
111	2019-11-18	FF	2019-11-27	22:54:00	M	325		33% Ligation 2 Puncture 16 g 317 mcg Intralipid 1% ISO, ICU temp at 25	2019-11-29	01:30:00	330				1.10833	5			2019-11-28	12:00:00		0	0	2	0	No movement - sedated
112	2019-11-18	FF	2019-11-30	13:54:00	F	258		33% Ligation 2 Puncture 16 g 317 mcg Intralipid 1% ISO, ICU temp at 25	2019-12-01	15:00:00	256				1.04583	-2		I forgot to check infusion on Sunday 12.1 - exclude
113	2019-11-18	PP	2019-11-30	14:56:00	M	348		33% Ligation 2 Puncture 16 g 317 mcg Propofol	2019-12-02	00:50:00	344				1.4125	-4		I forgot to check infusion on Sunday 12.1 - exclude	2019-12-02	07:00:00		0	0	2	0	No movement - sedated
114	2019-11-18	FF	2019-12-01	17:28:00	F	275		33% Ligation 2 Puncture 16 g 317 mcg Intralipid 1% ISO, ICU temp at 25	2019-12-03	06:00:00	276				1.52222	1
115	2019-11-18	PP	2019-12-02	17:10:00	M	355		33% Ligation 2 Puncture 16 g 317 mcg Propofol	2019-12-03	12:02:00	361				0.786111	6
116	2019-11-18	FF	2019-12-03	18:08:00	M	363		33% Ligation 2 Puncture 16 g 317 mcg Intralipid 1% ISO, ICU temp at 25	2019-12-05	04:20:00	359				1.425	-4			2019-12-04	13:00:00		0	0	2	0	No movement - sedated
117	2019-11-18	PP	2019-12-03	18:52:00	M	344		33% Ligation 2 Puncture 16 g 317 mcg Propofol	2019-12-04	11:55:00	348				0.710417	4
118	2019-12-09	FI	2019-12-11	14:36:00	M	286		33% Ligation 2 Puncture 16 g 317 mcg Intralipid	2019-12-16	00:24:00	259				4.40833	-27			2019-12-12	12:00:00	282	1	1	0	1	hunched, rough haircoat, porphyrin	2019-12-13	09:00:00	278	1	1	0	0	rough haircoat	2019-12-14	13:00:00	270	1	1	0	0		2019-12-15	1900-09-18		1	1	0	0
119	2019-12-09	FF	2019-12-11	13:21:00	M	294		33% Ligation 2 Puncture 16 g 317 mcg Intralipid 1% ISO, ICU temp at 25	2019-12-13	08:07:00	285				1.78194	-9			2019-12-12	12:00:00		0	0	2	0	No movement - sedated
120	2019-12-09	PI	2019-12-11	15:35:00	M	282		33% Ligation 2 Puncture 16 g 317 mcg Intralipid	2019-12-12	17:58:00	277				1.09931	-5
121	2019-12-09	PP	2019-12-11	16:47:00	M	286		33% Ligation 2 Puncture 16 g 317 mcg Propofol	2019-12-12	17:43:00	282				1.03889	-4
122	2019-12-09	FF	2019-12-16	12:06:00	F	322		33% Ligation 2 Puncture 16 g 317 mcg Intralipid 1% ISO, ICU temp at 25	2019-12-17	18:40:00	319				1.27361	-3
123	2019-12-09	FI	2019-12-16	12:56:00	F	293		33% Ligation 2 Puncture 16 g 317 mcg Intralipid	2019-12-17	22:43:00	283				1.40764	-10
124	2019-12-09	PI	2019-12-16	13:21:00	F	292		33% Ligation 2 Puncture 16 g 317 mcg Intralipid	2019-12-17	13:21:00	289				1	-3
125	2019-12-09	PP	2019-12-16	15:37:00	F	281		33% Ligation 2 Puncture 16 g 317 mcg Propofol	2019-12-17	15:37:00	279				1	-2
126	2020-01-13	FF	2020-01-17	15:21:00	M	290		33% Ligation 2 Puncture 16 g 317 mcg Intralipid 1% ISO, ICU temp at 25	2020-01-19	11:42:00	290				1.84792	0			2020-01-18	14:00:00		0	0	2	0
127	2020-01-13	FI	2020-01-17	16:17:00	M	284		33% Ligation 2 Puncture 16 g 317 mcg Intralipid	2020-01-18	21:24:00	282				1.21319	-2
128	2020-01-13	PI	2020-01-17	17:13:00	M	278		33% Ligation 2 Puncture 16 g 317 mcg Intralipid	2020-01-19	00:04:00	272				1.28542	-6			2020-01-18	14:00:00		0	0	1	0
129	2020-01-13	PP	2020-01-17	18:16:00	M	279		33% Ligation 2 Puncture 16 g 317 mcg Propofol	2020-01-19	02:24:00	271				1.33889	-8			2020-01-18	14:00:00		0	0	1	0
130	2020-01-13	FF	2020-01-31	21:23:00	F	270		100% Ligation 2 Puncture 16 g 317 mcg Intralipid 1% ISO, ICU temp at 25	2020-02-02	07:35:00	270				1.425	0			2020-02-01	14:00:00		0	0	2	0
131	2020-01-13	FI	2020-01-31	22:10:00	F	271		100% Ligation 2 Puncture 16 g 317 mcg Intralipid	2020-02-01	18:47:00	266				0.859028	-5
132	2020-01-13	PI	2020-01-31	23:11:00	F	269		33% Ligation 2 Puncture 16 g 317 mcg Intralipid	2020-02-01	17:56:00	266				0.78125	-3
133	2020-02-10	PI	2020-02-13	19:34:00	M	282		33% Ligation 2 Puncture 16 g 317 mcg Intralipid	2020-02-14	22:43:00	274				1.13125	-8
134	2020-02-10	FI	2020-02-13	18:39:00	M	290		33% Ligation 2 Puncture 16 g 317 mcg Intralipid	2020-02-14	16:38:00	290				0.915972	0
135	2020-02-10	PI	2020-02-13	20:40:00	M	283		33% Ligation 2 Puncture 16 g 317 mcg Intralipid	2020-02-14	18:48:00	281				0.922222	-2
136	2020-02-10	FF	2020-02-13	18:03:00	M	274		33% Ligation 2 Puncture 16 g 317 mcg Intralipid	2020-02-15	02:15:00	269				1.34167	-5		the oxygen flow rate changed during the night - may need to exclude	2020-02-14	14:00:00		0	0	1	0
137	2020-02-10	FF	2020-02-17	12:50:00	F	268		33% Ligation 2 Puncture 16 g 317 mcg Intralipid	2020-02-19	07:34:00	264				1.78056	-4			2020-02-18	14:00:00		0	0	1	0
138	2020-02-10	FI	2020-02-17	13:44:00	F	276		33% Ligation 2 Puncture 16 g 317 mcg Intralipid	2020-02-22	13:44:00	254			YES	5	-22			2020-02-18	14:00:00	270	0	0	1	0		2020-02-19	14:00:00	264	0	0	1	0		2020-02-20	14:00:00	260	0	0	0	0		2020-02-21	14:00:00	257	0	0	0	0
139	2020-02-10	PI	2020-02-17	14:53:00	F	281		33% Ligation 2 Puncture 16 g 317 mcg Intralipid	2020-02-18	23:08:00	276				1.34375	-5
140	2020-02-10	PP	2020-02-17	15:48:00	F	281		33% Ligation 2 Puncture 16 g 317 mcg Propofol	2020-02-18	02:29:00	281				0.445139	0
141	2020-03-02	PP	2020-03-15	18:21:00	F	249		33% Ligation 2 Puncture 16 g 317 mcg Propofol	2020-03-16	12:40:00	246				0.763194	-3
142	2020-03-09	PI	2020-03-15	17:20:00	F	256		33% Ligation 2 Puncture 16 g 317 mcg Intralipid	2020-03-16	08:19:00	256				0.624306	0
143	2020-03-02	FF	2020-03-15	15:45:00	F	266		33% Ligation 2 Puncture 16 g 317 mcg Intralipid	2020-03-16	02:21:00	262				0.441667	-4
144	2020-03-02	FI	2020-03-15	16:19:00	F	261		33% Ligation 2 Puncture 16 g 317 mcg Intralipid	2020-03-16	23:35:00	261				1.30278	0			2020-03-16	14:00:00	261	0	0	1	0
145	2020-03-02	PP	2020-03-17	13:54:00	F	256		33% Ligation 2 Puncture 16 g 317 mcg Propofol	2020-03-19	01:16:00	245				1.47361	-11			2020-03-18	14:00:00	248	0	0	1	0
146	2020-03-09	PI	2020-03-19	13:31:00	M	313		33% Ligation 2 Puncture 16 g 317 mcg Intralipid	2020-03-19	17:58:00	313				0.185417	0
147	2020-03-09	FI	2020-03-18	17:38:00	M	308		33% Ligation 2 Puncture 16 g 317 mcg Intralipid	2020-03-19	19:29:00	304				1.07708	-4
148	2020-03-09	FI	2020-03-20	16:29:00	F	255		33% Ligation 2 Puncture 16 g 317 mcg Intralipid	2020-03-22	03:17:00	250				1.45	-5
149	2020-03-16	FI	2020-03-20	17:11:00	F	260		33% Ligation 2 Puncture 16 g 317 mcg Intralipid	2020-03-25	17:11:00	232			YES	5	-28			2020-03-21	14:00:00		1	1	1	1	Hunched, porphoryn stain, rough hair coat	2020-03-22	14:00:00		1	1	0	1	Hunched, porphoryn stain, rough hair coat	2020-03-23	12:00:00		1	0	0	1	rough haircoat, hunched	2020-03-24	14:00:00		1	0	0	1
150	2020-03-09	FI	2020-03-18	16:57:00	M	317		33% Ligation 2 Puncture 16 g 317 mcg Intralipid	2020-03-23	16:57:00	265			YES	5	-52			2020-03-20	13:00:00		1	0	1	1	Hunched, rough hair coat reduced activity	2020-03-21	14:00:00		1	0	0	1	Hunched, rough hair coat, reduced activity	2020-03-22	12:00:00		1	0	0	1	rough haircoat, hunched	2020-03-23	14:00:00		1	0	0	1
151	2020-03-02	PI	2020-03-23	19:19:00	F	265		33% Ligation 2 Puncture 16 g 317 mcg Intralipid	2020-03-24	07:40:00	257				0.514583	-8
152	2020-03-09	Pix	2020-03-23	17:36:00	Fx	276		33% Ligation 2 Puncture 16 g 317 mcg Intralipid	2020-03-27	17:00:00	260			YES	3.975	-16		IV access issues - had to be put down.
153	2020-03-09	FI	2020-03-26	17:51:00	F	249		33% Ligation 2 Puncture 16 g 317 mcg Intralipid	2020-03-27	17:25:00	249				0.981944	0
154	2020-03-02	PI	2020-03-27	19:23:00	F	248		33% Ligation 2 Puncture 16 g 317 mcg Intralipid	2020-03-28	11:50:00	247				0.685417	-1
155	2020-03-02	PI	2020-03-27	20:13:00	F	252		33% Ligation 2 Puncture 16 g 317 mcg Intralipid	2020-03-28	22:42:00	248				1.10347	-4
156	2020-03-09	FF	2020-03-27	21:25:00	M	313		33% Ligation 2 Puncture 16 g 317 mcg Intralipid	2020-03-29	09:10:00	313				1.48958	0
157	2020-03-02	PP	2020-03-29	13:51:00	F	245		33% Ligation 2 Puncture 16 g 317 mcg Propofol	2020-03-31	01:10:00	245				1.47153	0
158	2020-03-02	FF	2020-03-29	12:45:00	F	252		33% Ligation 2 Puncture 16 g 317 mcg Intralipid	2020-03-31	13:50:00	252				2.04514	0			2020-03-30	12:00:00		0	0	1	0	Sedated, no movement
159	2020-03-02	FF	2020-03-31	17:53:00	F	236		33% Ligation 2 Puncture 16 g 317 mcg Intralipid	2020-04-02	06:10:00	236				1.51181	0
160															0	0
161															0	0
162															0	0
163															0	0
164															0	0
165															0	0
166															0	0
167															0	0
168															0	0
169															0	0
170															0	0
171															0	0
172															0	0
173															0	0
174															0	0
175															0	0
176															0	0
177															0	0
178															0	0
179															0	0
180															0	0
181															0	0
163															0	0
164															0	0
165															0	0
166															0	0
167
168
169
170
171
172
173
174
175
176
177
178
179
180
181
182
183															0	0
184
PP	18	18
FF	18	18
FI	18
PI	18
M	36
F	36
				FF	FF	PP	PP	X = I did a 100% CLP by mistake
			Order Date	M	F	M	F
			2019-09-09	0	0	0	0
			2019-10-28	3	2	4	2
			2019-11-18	3	2	3	2
			2019-12-09	1	1	1	1
			2020-01-08	1	1	1	0
			2020-02-10	1	1	0	1
			2020-03-02		1		1
			2020-03-02		0		1
		G3	2020-03-02		1		1
		Totals:
		Expected	36	9	9	9	9
			36	9	9	9	9
		Deficit		0	0	0	0
				FI	FI	PI	PI
			Order Date	M	F	M	F
			2019-09-09	3	2	4	2
			2019-10-28	1	0	0	0
			2019-12-09	1	1	1	1
			2020-01-08	1	0	1	1
			2020-02-10	1	1	2	1
			2020-03-02		3		1
			2020-03-09	2	2	1	2
		G2	2020-03-02
		G3	2020-03-02				1
		Totals:
		Expected	36	9	9	9	9
			36	9	9	9	9
		Deficit		0	0	0	0
		Deficit	M	0
			F	0
[truncated: 9 more columns]

## Sheet: RAT STAT (0.8 MAC)
cohort	Gender	Survival Days		cohort	Gender	Survival Days		cohort	Gender	Survival Days		cohort	Gender	Survival Days		cohort	Gender	Survival Days		cohort	Gender	Survival Days		cohort	Gender	Survival Days		cohort	Gender	Survival Days					Group	Gender		Mass before CLP	Mass at death (g)	Change in Mass
FF	F	0.927778		FF	M	1.36458		FI	F	1.03611		FI	M	0.888194		PI	F	0.241667		PI	M	2.13333		PP	F	0.846528		PP	M	1.05764					Long	F	Mean	267.333	265.556	-1.77778
FF	F	1.04583		FF	M	1.56528		FI	F	1.56319		FI	M	1.42986		PI	F	1.22014		PI	M	0.934028		PP	F	0.586111		PP	M	0.204861					Isoflurane		Median	266	262	-2			Comparison of Survival Curves	Males and Females		Females Only		Males Only
FF	F	1.52222		FF	M	1.40903		FI	F	1.40764		FI	M	1.44653		PI	F	1		PI	M	1.44792		PP	F	0.765278		PP	M	0.575694					Group		SD	22.1861	21.7568	1.93091
FF	F	1.27361		FF	M	1.10833		FI	F	0.859028		FI	M	1.33542		PI	F	0.78125		PI	M	0.974306		PP	F	0.576389		PP	M	1.00625					Short	F	Mean	263.333	252.333	-11			Log-rank (Mantel-Cox) test
FF	F	1.425		FF	M	1.425		FI	F	5		FI	M	4.40833		PI	F	1.34375		PI	M	1.09931		PP	F	1		PP	M	1.4125					Isoflurane		Median	261	250	-5			Chi square	0.218		0.3704		1.991e-05
FF	F	1.78056		FF	M	1.78194		FI	F	1.30278		FI	M	1.21319		PI	F	0.624306		PI	M	1.28542		PP	F	0.445139		PP	M	0.786111					Group		SD	14.0238	15.0849	10.1653			df	1		1		1
FF	F	0.441667		FF	M	1.84792		FI	F	1.45		FI	M	0.915972		PI	F	0.514583		PI	M	1.13125		PP	F	0.763194		PP	M	0.710417					Long	F	Mean	261.889	256.667	-5.22222			P value	0.6406		0.5428		0.9964
FF	F	2.04514		FF	M	1.34167		FI	F	5		FI	M	1.07708		PI	F	0.685417		PI	M	0.922222		PP	F	1.47361		PP	M	1.03889					Propofol		Median	256	250	-2			P value summary	ns		ns		ns
FF	F	1.51181		FF	M	1.48958		FI	F	0.981944		FI	M	5		PI	F	1.10347		PI	M	0.185417		PP	F	1.47153		PP	M	1.33889					Group		SD	13.6337	13.8884	9.50763			Are the survival curves sig different?	No		No		No
	MEAN	1.42857			MEAN	1.48621			MEAN	2.28591			MEAN	2.1995			MEAN	0.864683			MEAN	1.00655			MEAN	0.927877			MEAN	0.98125					Short	F	Mean	265.222	261.778	-3.44444
	SD	0.465641			SD	0.236549			SD	1.72815			SD	1.5998			SD	0.273675			SD	0.374001			SD	0.379609			SD	0.291237					Propofol		Median	265	257	-3			Gehan-Breslow-Wilcoxon test
																																			Group		SD	14.32	13.9824	2.16595			Chi square	0.2555		0.04771		0.8647
																																			Long	M	Mean	307.444	305.444	-2			df	1		1		1
																																			Isoflurane		Median	294	290	0			P value	0.6133		0.8271		0.3524
																																			Group		SD	27.0231	28.3043	3.8873			P value summary	ns		ns		ns
																																			Short	M	Mean	299.778	287.222	-12.5556			Are the survival curves sig different?	No		No		No
																																			Isoflurane		Median	307	290	-6
RAT SN:	DELIVERY DATE	RAT ID: P = Propofol I = Intralipid F = isoFlurane	Date of Surgery	Time of Surgery	Gender	Mass prior to surgery (g)	Mass of Feces (approx mg)		Comments	Date of Death	Time of Death	Mass at death (g)			Time from Surgery (days)	Change in Mass																			Group		SD	15.5405	19.4295	15.7911			Median survival
107	2019-10-28	FF	2019-11-12	14:24:00	F	259			33% Ligation 2 Puncture 16 g 317 mcg Intralipid 1% ISO, ICU temp at 25	43782	0.527778	255			0.927778	-4																			Long	M	Mean	309.111	308.444	-0.666667			Long Isoflurane	1.425		1.425		1.425
112	2019-11-18	FF	2019-11-30	13:54:00	F	258			33% Ligation 2 Puncture 16 g 317 mcg Intralipid 1% ISO, ICU temp at 25	43800	0.625	256			1.04583	-2																			Propofol		Median	296	296	0			Short Isoflurane	1.372		1.408		1.335
114	2019-11-18	FF	2019-12-01	17:28:00	F	275			33% Ligation 2 Puncture 16 g 317 mcg Intralipid 1% ISO, ICU temp at 25	43802	0.25	276			1.52222	1																			Group		SD	31.5681	34.1145	4.42217			Ratio (and its reciprocal)	1.039	0.9625	1.012	0.9878	1.067	0.9371
122	2019-12-09	FF	2019-12-16	12:06:00	F	322			33% Ligation 2 Puncture 16 g 317 mcg Intralipid 1% ISO, ICU temp at 25	43816	0.777778	319			1.27361	-3																			Short	M	Mean	298.333	294.556	-3.77778			95% CI of ratio	[0.5406, 1.997]	[0.5008, 1.850]	[0.4018, 2.550]	[0.3921, 2.489]	[0.4236, 2.688]	[0.3720, 2.361]
130	2020-01-13	FF	2020-01-31	21:23:00	F	270			100% Ligation 2 Puncture 16 g 317 mcg Intralipid 1% ISO, ICU temp at 25	43863	0.315972	270			1.425	0																			Propofol		Median	298	281	-3
137	2020-02-10	FF	2020-02-17	12:50:00	F	268			33% Ligation 2 Puncture 16 g 317 mcg Intralipid	43880	0.315278	264			1.78056	-4																			Group		SD	16.3095	20.7263	7.62711			Hazard Ratio (Mantel-Haenszel)	A/B	B/A	A/B	B/A	A/B	B/A
143	2020-03-02	FF	2020-03-15	15:45:00	F	266	267.333	Mean	33% Ligation 2 Puncture 16 g 317 mcg Intralipid	43906	0.0979167	262	265.556	Mean	0.441667	-4	-1.77778	Mean																									Ratio (and its reciprocal)	1.182	0.8457	1.358	0.7362	0.9977	1.002
158	2020-03-02	FF	2020-03-29	12:45:00	F	252	266	Median	33% Ligation 2 Puncture 16 g 317 mcg Intralipid	43921	0.576389	252	262	Median	2.04514	0	-2	Median																									95% CI of ratio	[0.5852, 2.389]	[0.4186, 1.709]	[0.5066, 3.642]	[0.2745, 1.974]	[0.3668, 2.714]	[0.3685, 2.726]
159	2020-03-02	FF	2020-03-31	17:53:00	F	236	22.1861	SD	33% Ligation 2 Puncture 16 g 317 mcg Intralipid	43923	0.256944	236	21.7568	SD	1.51181	0	1.93091	SD
																																											Hazard Ratio (logrank)	A/B	B/A	A/B	B/A	A/B	B/A
94	2019-09-09	FI	2019-09-23	12:34:00	F	244			33% Ligation 2 Puncture 16 g 317 mcg Intralipid	43732	0.559722	239			1.03611	-5																											Ratio (and its reciprocal)	1.156	0.8652	1.31	0.7631	0.9981	1.002
95	2019-09-09	FI	2019-09-23	13:10:00	F	261			33% Ligation 2 Puncture 16 g 317 mcg Intralipid	43733	0.111806	237			1.56319	-24																											95% CI of ratio	[0.6004, 2.225]	[0.4494, 1.666]	[0.5158, 3.329]	[0.3004, 1.939]	[0.3962, 2.514]	[0.3977, 2.524]
123	2019-12-09	FI	2019-12-16	12:56:00	F	293			33% Ligation 2 Puncture 16 g 317 mcg Intralipid	43816	0.946528	283			1.40764	-10
131	2020-01-13	FI	2020-01-31	22:10:00	F	271			100% Ligation 2 Puncture 16 g 317 mcg Intralipid	43862	0.782639	266			0.859028	-5
138	2020-02-10	FI	2020-02-17	13:44:00	F	276			33% Ligation 2 Puncture 16 g 317 mcg Intralipid	43883	0.572222	254			5	-22																											Comparison of Survival Curves	Males and Females		Females Only		Males Only
144	2020-03-02	FI	2020-03-15	16:19:00	F	261			33% Ligation 2 Puncture 16 g 317 mcg Intralipid	43906	0.982639	261			1.30278	0
148	2020-03-09	FI	2020-03-20	16:29:00	F	255	263.333	Mean	33% Ligation 2 Puncture 16 g 317 mcg Intralipid	43912	0.136806	250	252.333	Mean	1.45	-5	-11	Mean																									Log-rank (Mantel-Cox) test
149	2020-03-16	FI	2020-03-20	17:11:00	F	260	261	Median	33% Ligation 2 Puncture 16 g 317 mcg Intralipid	43915	0.715972	232	250	Median	5	-28	-5	Median																									Chi square	0.218		0.3704		1.991e-05
153	2020-03-09	FI	2020-03-26	17:51:00	F	249	14.0238	SD	33% Ligation 2 Puncture 16 g 317 mcg Intralipid	43917	0.725694	249	15.0849	SD	0.981944	0	10.1653	SD																									df	1		1		1
																																											P value	0.6406		0.5428		0.9964
93	2019-09-09	PI	2019-09-23	14:44:00	F	250			33% Ligation 2 Puncture 16 g 317 mcg Intralipid	43732	0.834028	246			1.22014	-4																											P value summary	ns		ns		ns
92	2019-09-09	PI	2019-09-23	16:26:00	F	274			33% Ligation 2 Puncture 16 g 317 mcg Intralipid	43731	0.926389	271			0.241667	-3																											Are the survival curves sig different?	No		No		No
124	2019-12-09	PI	2019-12-16	13:21:00	F	292			33% Ligation 2 Puncture 16 g 317 mcg Intralipid	43816	0.55625	289			1	-3																											Median survival
132	2020-01-13	PI	2020-01-31	23:11:00	F	269			33% Ligation 2 Puncture 16 g 317 mcg Intralipid	43862	0.747222	266			0.78125	-3																											Long Isoflurane	1.425		1.425		1.425
139	2020-02-10	PI	2020-02-17	14:53:00	F	281			33% Ligation 2 Puncture 16 g 317 mcg Intralipid	43879	0.963889	276			1.34375	-5																											Short Isoflurane	1.372		1.408		1.335
142	2020-03-09	PI	2020-03-15	17:20:00	F	256			33% Ligation 2 Puncture 16 g 317 mcg Intralipid	43906	0.346528	256			0.624306	0																											Ratio (and its reciprocal)	1.039	0.9625	1.012	0.9878	1.067	0.9371
151	2020-03-02	PI	2020-03-23	19:19:00	F	265	265.222	Mean	33% Ligation 2 Puncture 16 g 317 mcg Intralipid	43914	0.319444	257	261.778	Mean	0.514583	-8	-3.44444	Mean																									95% CI of ratio	[0.5406, 1.997]	[0.5008, 1.850]	[0.4018, 2.550]	[0.3921, 2.489]	[0.4236, 2.688]	[0.3720, 2.361]
154	2020-03-02	PI	2020-03-27	19:23:00	F	248	265	Median	33% Ligation 2 Puncture 16 g 317 mcg Intralipid	43918	0.493056	247	257	Median	0.685417	-1	-3	Median
155	2020-03-02	PI	2020-03-27	20:13:00	F	252	14.32	SD	33% Ligation 2 Puncture 16 g 317 mcg Intralipid	43918	0.945833	248	13.9824	SD	1.10347	-4	2.16595	SD																									Hazard Ratio (Mantel-Haenszel)	A/B	B/A	A/B	B/A	A/B	B/A
																																											Ratio (and its reciprocal)	1.182	0.8457	1.358	0.7362	0.9977	1.002
103	2019-10-28	PP	2019-11-06	14:18:00	F	254			33% Ligation 2 Puncture 16 g 317 mcg Propofol	43776	0.442361	256			0.846528	2																											95% CI of ratio	[0.5852, 2.389]	[0.4186, 1.709]	[0.5066, 3.642]	[0.2745, 1.974]	[0.3668, 2.714]	[0.3685, 2.726]
105	2019-10-28	PP	2019-11-07	19:51:00	F	260			33% Ligation 2 Puncture 16 g 317 mcg Propofol	43777	0.413194	264			0.586111	4
108	2019-11-18	PP	2019-11-21	18:23:00	F	252			33% Ligation 2 Puncture 16 g 317 mcg Propofol	43791	0.53125	244			0.765278	-8																											Hazard Ratio (logrank)	A/B	B/A	A/B	B/A	A/B	B/A
110	2019-11-18	PP	2019-11-27	23:42:00	F	279			33% Ligation 2 Puncture 16 g 317 mcg Propofol	43797	0.563889	250			0.576389	-29																											Ratio (and its reciprocal)	1.156	0.8652	1.31	0.7631	0.9981	1.002
125	2019-12-09	PP	2019-12-16	15:37:00	F	281			33% Ligation 2 Puncture 16 g 317 mcg Propofol	43816	0.650694	279			1	-2																											95% CI of ratio	[0.6004, 2.225]	[0.4494, 1.666]	[0.5158, 3.329]	[0.3004, 1.939]	[0.3962, 2.514]	[0.3977, 2.524]
140	2020-02-10	PP	2020-02-17	15:48:00	F	281			33% Ligation 2 Puncture 16 g 317 mcg Propofol	43879	0.103472	281			0.445139	0
141	2020-03-02	PP	2020-03-15	18:21:00	F	249	261.889	Mean	33% Ligation 2 Puncture 16 g 317 mcg Propofol	43906	0.527778	246	256.667	Mean	0.763194	-3	-5.22222	Mean
145	2020-03-02	PP	2020-03-17	13:54:00	F	256	256	Median	33% Ligation 2 Puncture 16 g 317 mcg Propofol	43909	0.0527778	245	250	Median	1.47361	-11	-2	Median
157	2020-03-02	PP	2020-03-29	13:51:00	F	245	13.6337	SD	33% Ligation 2 Puncture 16 g 317 mcg Propofol	43921	0.0486111	245	13.8884	SD	1.47153	0	9.50763	SD
96	2019-10-28	FF	2019-10-30	17:42:00	M	288			33% Ligation 2 Puncture 16 g 317 mcg Intralipid 1% ISO	43770	0.102083	283			1.36458	-5
102	2019-10-28	FF	2019-11-05	18:46:00	M	286			33% Ligation 2 Puncture 16 g 317 mcg Intralipid 1% ISO	43776	0.347222	286			1.56528	0
109	2019-11-18	FF	2019-11-25	15:56:00	M	334			33% Ligation 2 Puncture 16 g 317 mcg Intralipid 1% ISO, ICU temp at 25	43796	0.0729167	334			1.40903	0
111	2019-11-18	FF	2019-11-27	22:54:00	M	325			33% Ligation 2 Puncture 16 g 317 mcg Intralipid 1% ISO, ICU temp at 25	43798	0.0625	330			1.10833	5
116	2019-11-18	FF	2019-12-03	18:08:00	M	363			33% Ligation 2 Puncture 16 g 317 mcg Intralipid 1% ISO, ICU temp at 25	43804	0.180556	359			1.425	-4
119	2019-12-09	FF	2019-12-11	13:21:00	M	294			33% Ligation 2 Puncture 16 g 317 mcg Intralipid 1% ISO, ICU temp at 25	43812	0.338194	285			1.78194	-9
126	2020-01-13	FF	2020-01-17	15:21:00	M	290	307.444	Mean	33% Ligation 2 Puncture 16 g 317 mcg Intralipid 1% ISO, ICU temp at 25	43849	0.4875	290	305.444	Mean	1.84792	0	-2	Mean
136	2020-02-10	FF	2020-02-13	18:03:00	M	274	294	Median	33% Ligation 2 Puncture 16 g 317 mcg Intralipid	43876	0.09375	269	290	Median	1.34167	-5	0	Median
156	2020-03-09	FF	2020-03-27	21:25:00	M	313	27.0231	SD	33% Ligation 2 Puncture 16 g 317 mcg Intralipid	43919	0.381944	313	28.3043	SD	1.48958	0	3.8873	SD
85	2019-09-09	FI	2019-09-12	22:35:00	M	307			33% Ligation 2 Puncture 16 g 317 mcg Intralipid	43721	0.829167	302			0.888194	-5
86	2019-09-09	FI	2019-09-12	23:11:00	M	312			33% Ligation 2 Puncture 16 g 317 mcg Intralipid	43722	0.395833	305			1.42986	-7
91	2019-09-09	FI	2019-09-18	20:18:00	M	320			33% Ligation 2 Puncture 16 g 317 mcg Intralipid	43728	0.292361	314			1.44653	-6
97	2019-10-28	FI	2019-10-30	18:37:00	M	274			33% Ligation 2 Puncture 16 g 317 mcg Intralipid	43770	0.111111	264			1.33542	-10
118	2019-12-09	FI	2019-12-11	14:36:00	M	286			33% Ligation 2 Puncture 16 g 317 mcg Intralipid	43815	0.0166667	259			4.40833	-27
127	2020-01-13	FI	2020-01-17	16:17:00	M	284			33% Ligation 2 Puncture 16 g 317 mcg Intralipid	43848	0.891667	282			1.21319	-2
134	2020-02-10	FI	2020-02-13	18:39:00	M	290	299.778	Mean	33% Ligation 2 Puncture 16 g 317 mcg Intralipid	43875	0.693056	290	287.222	Mean	0.915972	0	-12.5556	Mean
150	2020-03-09	FI	2020-03-18	16:57:00	M	317	307	Median	33% Ligation 2 Puncture 16 g 317 mcg Intralipid	43913	0.70625	265	290	Median	5	-52	-6	Median
147	2020-03-09	FI	2020-03-18	17:38:00	M	308	15.5405	SD	33% Ligation 2 Puncture 16 g 317 mcg Intralipid	43909	0.811806	304	19.4295	SD	1.07708	-4	15.7911	SD
87	2019-09-09	PI	2019-09-12	23:57:00	M	298			33% Ligation 2 Puncture 16 g 317 mcg Intralipid	43723	0.13125	279			2.13333	-19
88	2019-09-09	PI	2019-09-16	21:34:00	M	316			33% Ligation 2 Puncture 16 g 317 mcg Intralipid	43725	0.832639	328			0.934028	12
89	2019-09-09	PI	2019-09-16	22:36:00	M	320			33% Ligation 2 Puncture 16 g 317 mcg Intralipid	43726	0.389583	317			1.44792	-3
90	2019-09-09	PI	2019-09-16	23:30:00	M	313			33% Ligation 2 Puncture 16 g 317 mcg Intralipid	43725	0.953472	310			0.974306	-3
120	2019-12-09	PI	2019-12-11	15:35:00	M	282			33% Ligation 2 Puncture 16 g 317 mcg Intralipid	43811	0.748611	277			1.09931	-5
128	2020-01-13	PI	2020-01-17	17:13:00	M	278			33% Ligation 2 Puncture 16 g 317 mcg Intralipid	43849	0.00277778	272			1.28542	-6
133	2020-02-10	PI	2020-02-13	19:34:00	M	282	298.333	Mean	33% Ligation 2 Puncture 16 g 317 mcg Intralipid	43875	0.946528	274	294.556	Mean	1.13125	-8	-3.77778	Mean
135	2020-02-10	PI	2020-02-13	20:40:00	M	283	298	Median	33% Ligation 2 Puncture 16 g 317 mcg Intralipid	43875	0.783333	281	281	Median	0.922222	-2	-3	Median
146	2020-03-09	PI	2020-03-19	13:31:00	M	313	16.3095	SD	33% Ligation 2 Puncture 16 g 317 mcg Intralipid	43909	0.748611	313	20.7263	SD	0.185417	0	7.62711	SD
98	2019-10-28	PP	2019-11-01	18:47:00	M	267			33% Ligation 2 Puncture 16 g 317 mcg Propofol	43771	0.840278	263			1.05764	-4
99	2019-10-28	PP	2019-11-01	20:00:00	M	285			33% Ligation 2 Puncture 16 g 317 mcg Propofol	43771	0.0381944	289			0.204861	4
101	2019-10-28	PP	2019-11-04	17:11:00	M	322			33% Ligation 2 Puncture 16 g 317 mcg Propofol	43774	0.722222	322			1.00625	0
100	2019-10-28	PP	2019-11-04	18:27:00	M	296			33% Ligation 2 Puncture 16 g 317 mcg Propofol	43774	0.344444	296			0.575694	0
113	2019-11-18	PP	2019-11-30	14:56:00	M	348			33% Ligation 2 Puncture 16 g 317 mcg Propofol	43801	0.0347222	344			1.4125	-4
115	2019-11-18	PP	2019-12-02	17:10:00	M	355			33% Ligation 2 Puncture 16 g 317 mcg Propofol	43802	0.501389	361			0.786111	6
117	2019-11-18	PP	2019-12-03	18:52:00	M	344	309.111	Mean	33% Ligation 2 Puncture 16 g 317 mcg Propofol	43803	0.496528	348	308.444	Mean	0.710417	4	-0.666667	Mean
121	2019-12-09	PP	2019-12-11	16:47:00	M	286	296	Median	33% Ligation 2 Puncture 16 g 317 mcg Propofol	43811	0.738194	282	296	Median	1.03889	-4	0	Median
129	2020-01-13	PP	2020-01-17	18:16:00	M	279	31.5681	SD	33% Ligation 2 Puncture 16 g 317 mcg Propofol	43849	0.1	271	34.1145	SD	1.33889	-8	4.42217	SD
RAT SN:	DELIVERY DATE	RAT ID: P = Propofol I = Intralipid F = isoFlurane	Date of Surgery	Time of Surgery	Gender	Mass prior to surgery (g)	Mass of Feces (approx mg)		Comments	Date of Death	Time of Death	Mass at death (g)			Time from Surgery (days)	Change in Mass
85	2019-09-09	FI	2019-09-12	22:35:00	M	307			33% Ligation 2 Puncture 16 g 317 mcg Intralipid	43721	0.829167	302			0.888194	-5
86	2019-09-09	FI	2019-09-12	23:11:00	M	312			33% Ligation 2 Puncture 16 g 317 mcg Intralipid	43722	0.395833	305			1.42986	-7
87	2019-09-09	PI	2019-09-12	23:57:00	M	298			33% Ligation 2 Puncture 16 g 317 mcg Intralipid	43723	0.13125	279			2.13333	-19
88	2019-09-09	PI	2019-09-16	21:34:00	M	316			33% Ligation 2 Puncture 16 g 317 mcg Intralipid	43725	0.832639	328			0.934028	12
89	2019-09-09	PI	2019-09-16	22:36:00	M	320			33% Ligation 2 Puncture 16 g 317 mcg Intralipid	43726	0.389583	317			1.44792	-3
90	2019-09-09	PI	2019-09-16	23:30:00	M	313			33% Ligation 2 Puncture 16 g 317 mcg Intralipid	43725	0.953472	310			0.974306	-3
91	2019-09-09	FI	2019-09-18	20:18:00	M	320			33% Ligation 2 Puncture 16 g 317 mcg Intralipid	43728	0.292361	314			1.44653	-6
94	2019-09-09	FI	2019-09-23	12:34:00	F	244			33% Ligation 2 Puncture 16 g 317 mcg Intralipid	43732	0.559722	239			1.03611	-5
95	2019-09-09	FI	2019-09-23	13:10:00	F	261			33% Ligation 2 Puncture 16 g 317 mcg Intralipid	43733	0.111806	237			1.56319	-24
93	2019-09-09	PI	2019-09-23	14:44:00	F	250			33% Ligation 2 Puncture 16 g 317 mcg Intralipid	43732	0.834028	246			1.22014	-4
92	2019-09-09	PI	2019-09-23	16:26:00	F	274			33% Ligation 2 Puncture 16 g 317 mcg Intralipid	43731	0.926389	271			0.241667	-3
96	2019-10-28	FF	2019-10-30	17:42:00	M	288			33% Ligation 2 Puncture 16 g 317 mcg Intralipid 1% ISO	43770	0.102083	283			1.36458	-5
97	2019-10-28	FI	2019-10-30	18:37:00	M	274			33% Ligation 2 Puncture 16 g 317 mcg Intralipid	43770	0.111111	264			1.33542	-10
98	2019-10-28	PP	2019-11-01	18:47:00	M	267			33% Ligation 2 Puncture 16 g 317 mcg Propofol	43771	0.840278	263			1.05764	-4
99	2019-10-28	PP	2019-11-01	20:00:00	M	285			33% Ligation 2 Puncture 16 g 317 mcg Propofol	43771	0.0381944	289			0.204861	4
101	2019-10-28	PP	2019-11-04	17:11:00	M	322			33% Ligation 2 Puncture 16 g 317 mcg Propofol	43774	0.722222	322			1.00625	0
100	2019-10-28	PP	2019-11-04	18:27:00	M	296			33% Ligation 2 Puncture 16 g 317 mcg Propofol	43774	0.344444	296			0.575694	0
102	2019-10-28	FF	2019-11-05	18:46:00	M	286			33% Ligation 2 Puncture 16 g 317 mcg Intralipid 1% ISO	43776	0.347222	286			1.56528	0
103	2019-10-28	PP	2019-11-06	14:18:00	F	254			33% Ligation 2 Puncture 16 g 317 mcg Propofol	43776	0.442361	256			0.846528	2
105	2019-10-28	PP	2019-11-07	19:51:00	F	260			33% Ligation 2 Puncture 16 g 317 mcg Propofol	43777	0.413194	264			0.586111	4
107	2019-10-28	FF	2019-11-12	14:24:00	F	259			33% Ligation 2 Puncture 16 g 317 mcg Intralipid 1% ISO, ICU temp at 25	43782	0.527778	255			0.927778	-4
108	2019-11-18	PP	2019-11-21	18:23:00	F	252			33% Ligation 2 Puncture 16 g 317 mcg Propofol	43791	0.53125	244			0.765278	-8
109	2019-11-18	FF	2019-11-25	15:56:00	M	334			33% Ligation 2 Puncture 16 g 317 mcg Intralipid 1% ISO, ICU temp at 25	43796	0.0729167	334			1.40903	0
111	2019-11-18	FF	2019-11-27	22:54:00	M	325			33% Ligation 2 Puncture 16 g 317 mcg Intralipid 1% ISO, ICU temp at 25	43798	0.0625	330			1.10833	5
110	2019-11-18	PP	2019-11-27	23:42:00	F	279			33% Ligation 2 Puncture 16 g 317 mcg Propofol	43797	0.563889	250			0.576389	-29
112	2019-11-18	FF	2019-11-30	13:54:00	F	258			33% Ligation 2 Puncture 16 g 317 mcg Intralipid 1% ISO, ICU temp at 25	43800	0.625	256			1.04583	-2
113	2019-11-18	PP	2019-11-30	14:56:00	M	348			33% Ligation 2 Puncture 16 g 317 mcg Propofol	43801	0.0347222	344			1.4125	-4
114	2019-11-18	FF	2019-12-01	17:28:00	F	275			33% Ligation 2 Puncture 16 g 317 mcg Intralipid 1% ISO, ICU temp at 25	43802	0.25	276			1.52222	1
115	2019-11-18	PP	2019-12-02	17:10:00	M	355			33% Ligation 2 Puncture 16 g 317 mcg Propofol	43802	0.501389	361			0.786111	6
116	2019-11-18	FF	2019-12-03	18:08:00	M	363			33% Ligation 2 Puncture 16 g 317 mcg Intralipid 1% ISO, ICU temp at 25	43804	0.180556	359			1.425	-4
117	2019-11-18	PP	2019-12-03	18:52:00	M	344			33% Ligation 2 Puncture 16 g 317 mcg Propofol	43803	0.496528	348			0.710417	4
119	2019-12-09	FF	2019-12-11	13:21:00	M	294			33% Ligation 2 Puncture 16 g 317 mcg Intralipid 1% ISO, ICU temp at 25	43812	0.338194	285			1.78194	-9
118	2019-12-09	FI	2019-12-11	14:36:00	M	286			33% Ligation 2 Puncture 16 g 317 mcg Intralipid	43815	0.0166667	259			4.40833	-27
120	2019-12-09	PI	2019-12-11	15:35:00	M	282			33% Ligation 2 Puncture 16 g 317 mcg Intralipid	43811	0.748611	277			1.09931	-5
121	2019-12-09	PP	2019-12-11	16:47:00	M	286			33% Ligation 2 Puncture 16 g 317 mcg Propofol	43811	0.738194	282			1.03889	-4
122	2019-12-09	FF	2019-12-16	12:06:00	F	322			33% Ligation 2 Puncture 16 g 317 mcg Intralipid 1% ISO, ICU temp at 25	43816	0.777778	319			1.27361	-3
123	2019-12-09	FI	2019-12-16	12:56:00	F	293			33% Ligation 2 Puncture 16 g 317 mcg Intralipid	43816	0.946528	283			1.40764	-10
124	2019-12-09	PI	2019-12-16	13:21:00	F	292			33% Ligation 2 Puncture 16 g 317 mcg Intralipid	43816	0.55625	289			1	-3
125	2019-12-09	PP	2019-12-16	15:37:00	F	281			33% Ligation 2 Puncture 16 g 317 mcg Propofol	43816	0.650694	279			1	-2
126	2020-01-13	FF	2020-01-17	15:21:00	M	290			33% Ligation 2 Puncture 16 g 317 mcg Intralipid 1% ISO, ICU temp at 25	43849	0.4875	290			1.84792	0
127	2020-01-13	FI	2020-01-17	16:17:00	M	284			33% Ligation 2 Puncture 16 g 317 mcg Intralipid	43848	0.891667	282			1.21319	-2
128	2020-01-13	PI	2020-01-17	17:13:00	M	278			33% Ligation 2 Puncture 16 g 317 mcg Intralipid	43849	0.00277778	272			1.28542	-6
129	2020-01-13	PP	2020-01-17	18:16:00	M	279			33% Ligation 2 Puncture 16 g 317 mcg Propofol	43849	0.1	271			1.33889	-8
130	2020-01-13	FF	2020-01-31	21:23:00	F	270			100% Ligation 2 Puncture 16 g 317 mcg Intralipid 1% ISO, ICU temp at 25	43863	0.315972	270			1.425	0
131	2020-01-13	FI	2020-01-31	22:10:00	F	271			100% Ligation 2 Puncture 16 g 317 mcg Intralipid	43862	0.782639	266			0.859028	-5
132	2020-01-13	PI	2020-01-31	23:11:00	F	269			33% Ligation 2 Puncture 16 g 317 mcg Intralipid	43862	0.747222	266			0.78125	-3
136	2020-02-10	FF	2020-02-13	18:03:00	M	274			33% Ligation 2 Puncture 16 g 317 mcg Intralipid	43876	0.09375	269			1.34167	-5
134	2020-02-10	FI	2020-02-13	18:39:00	M	290			33% Ligation 2 Puncture 16 g 317 mcg Intralipid	43875	0.693056	290			0.915972	0
133	2020-02-10	PI	2020-02-13	19:34:00	M	282			33% Ligation 2 Puncture 16 g 317 mcg Intralipid	43875	0.946528	274			1.13125	-8
135	2020-02-10	PI	2020-02-13	20:40:00	M	283			33% Ligation 2 Puncture 16 g 317 mcg Intralipid	43875	0.783333	281			0.922222	-2
137	2020-02-10	FF	2020-02-17	12:50:00	F	268			33% Ligation 2 Puncture 16 g 317 mcg Intralipid	43880	0.315278	264			1.78056	-4
138	2020-02-10	FI	2020-02-17	13:44:00	F	276			33% Ligation 2 Puncture 16 g 317 mcg Intralipid	43883	0.572222	254			5	-22
139	2020-02-10	PI	2020-02-17	14:53:00	F	281			33% Ligation 2 Puncture 16 g 317 mcg Intralipid	43879	0.963889	276			1.34375	-5
140	2020-02-10	PP	2020-02-17	15:48:00	F	281			33% Ligation 2 Puncture 16 g 317 mcg Propofol	43879	0.103472	281			0.445139	0
143	2020-03-02	FF	2020-03-15	15:45:00	F	266			33% Ligation 2 Puncture 16 g 317 mcg Intralipid	43906	0.0979167	262			0.441667	-4
144	2020-03-02	FI	2020-03-15	16:19:00	F	261			33% Ligation 2 Puncture 16 g 317 mcg Intralipid	43906	0.982639	261			1.30278	0
141	2020-03-02	PP	2020-03-15	18:21:00	F	249			33% Ligation 2 Puncture 16 g 317 mcg Propofol	43906	0.527778	246			0.763194	-3
145	2020-03-02	PP	2020-03-17	13:54:00	F	256			33% Ligation 2 Puncture 16 g 317 mcg Propofol	43909	0.0527778	245			1.47361	-11
151	2020-03-02	PI	2020-03-23	19:19:00	F	265			33% Ligation 2 Puncture 16 g 317 mcg Intralipid	43914	0.319444	257			0.514583	-8
154	2020-03-02	PI	2020-03-27	19:23:00	F	248			33% Ligation 2 Puncture 16 g 317 mcg Intralipid	43918	0.493056	247			0.685417	-1
155	2020-03-02	PI	2020-03-27	20:13:00	F	252			33% Ligation 2 Puncture 16 g 317 mcg Intralipid	43918	0.945833	248			1.10347	-4
158	2020-03-02	FF	2020-03-29	12:45:00	F	252			33% Ligation 2 Puncture 16 g 317 mcg Intralipid	43921	0.576389	252			2.04514	0
157	2020-03-02	PP	2020-03-29	13:51:00	F	245			33% Ligation 2 Puncture 16 g 317 mcg Propofol	43921	0.0486111	245			1.47153	0
159	2020-03-02	FF	2020-03-31	17:53:00	F	236			33% Ligation 2 Puncture 16 g 317 mcg Intralipid	43923	0.256944	236			1.51181	0
142	2020-03-09	PI	2020-03-15	17:20:00	F	256			33% Ligation 2 Puncture 16 g 317 mcg Intralipid	43906	0.346528	256			0.624306	0
150	2020-03-09	FI	2020-03-18	16:57:00	M	317			33% Ligation 2 Puncture 16 g 317 mcg Intralipid	43913	0.70625	265			5	-52
147	2020-03-09	FI	2020-03-18	17:38:00	M	308			33% Ligation 2 Puncture 16 g 317 mcg Intralipid	43909	0.811806	304			1.07708	-4
146	2020-03-09	PI	2020-03-19	13:31:00	M	313			33% Ligation 2 Puncture 16 g 317 mcg Intralipid	43909	0.748611	313			0.185417	0
148	2020-03-09	FI	2020-03-20	16:29:00	F	255			33% Ligation 2 Puncture 16 g 317 mcg Intralipid	43912	0.136806	250			1.45	-5
153	2020-03-09	FI	2020-03-26	17:51:00	F	249			33% Ligation 2 Puncture 16 g 317 mcg Intralipid	43917	0.725694	249			0.981944	0
156	2020-03-09	FF	2020-03-27	21:25:00	M	313			33% Ligation 2 Puncture 16 g 317 mcg Intralipid	43919	0.381944	313			1.48958	0
149	2020-03-16	FI	2020-03-20	17:11:00	F	260			33% Ligation 2 Puncture 16 g 317 mcg Intralipid	43915	0.715972	232			5	-28

## Sheet: 4140 test
																			DAY 1			Physical Condition		Behavior			DAY 2			Physical Condition		Behavior			DAY 3			Physical Condition		Behavior			DAY 4			Physical Condition		Behavior
RAT SN:	DELIVERY DATE	RAT ID: P = Propofol I = Intralipid F = isoFlurane	Date of Surgery	Time of Surgery	Gender	Mass prior to surgery (g)	Mass of Feces (approx mg)	Comments	Date of Death	Time of Death	Mass at death (g)	Died during surgery	Died within 72 hrs	Euthanized?	Time from Surgery (days)	Change in Mass		Comments	DATE	TIME	Body Weight	Haircoat	Eyes and Nose	Activity	Posture	comments	DATE	TIME	Body Weight	Haircoat	Eyes and Nose	Activity	Posture	comments	DATE	TIME	Body Weight	Haircoat	Eyes and Nose	Activity	Posture	comments	DATE	TIME	Body Weight	Haircoat	Eyes and Nose	Activity	Posture
69	2019-07-15	test	2019-07-18	-	M	313		none							#VALUE!	-313			2019-07-19	11:30:00	315	0	0	0	0		2019-07-20	09:00:00	316	0	0	0	0		2019-07-21	16:00:00	312	0	0	0	0		2019-07-22	14:00:00	0	0	0	0	0
70	2019-07-29	FF test	2019-07-31	16:30:00	F	298		total ligation, 2 puncture 16 g, 1% ISO	2019-08-01	04:00:00	298		yes		0.479167	0
71	2019-07-29	test	2019-07-31	-	M	295		240 mcg/kg/min day 1							#VALUE!	-295			2019-08-01	09:30:00	295	0	0	0	0	dose increased to 300 mcg/kg/min
72	2019-07-29	PP Test	2019-08-02	16:00:00	M	298		total ligation, 2 puncture 16 g, 300 mcg/kg/min PROPOFOL	2019-08-03	18:00:00	301				1.08333	3			2019-08-03	12:07:00	303	0	0	2	0	no motion, heavy breathing
73	2019-08-05	FF Test	2019-08-07	13:08:00	M	320		33% ligation 2 puncture 16 g 1% ISO	2019-08-09	08:30:00	309		Yes		1.80694	-11			2019-08-08	09:24:00	315	0	0	0	0
74	2019-08-05	PP Test	2019-08-12	13:00:00	M	335		33% Ligation 2 Puncture 16 g 300 mcg Propofol	2019-08-13	15:00:00	327				1.08333	-8			2019-08-13	14:30:00	327	0	0	2	0	Very sedated, no motion. Motion resumes after anesthesia turned off
75	2019-08-05	FF test	2019-08-13	17:30:00	F	275		33% ligation 2 puncture 16 g 1% ISO	2019-08-15	22:16:00	267		yes		2.19861	-8			2019-08-14	12:05:00	271	0	0	0	0	no issues.
76	2019-08-05	PP Test	2019-08-16	14:23:00	F	306		33% Ligation 2 Puncture 16 g 300 mcg Propofol	2019-08-18	05:00:00	300		yes		1.60903	-6		The rat never woke up during periods of no anesthesia	2019-08-17	09:23:00	305	0	0	2	0	No movement during rest from anesthesia
77	2019-08-19	FF test	2019-08-21	18:10:00	M	297		33% ligation 2 puncture 16 g 1% ISO - there was a 120 minute delay to get the ISO going post op	2019-08-23	01:05:00	281				1.28819	-16			2019-08-22	18:50:00	286	0	0	1	0	Normal
78	2019-08-19	PP Test	2019-08-21	19:03:00	M	301		33% Ligation 2 Puncture 16 g 300 mcg Propofol	2019-08-22	18:30:00	300		yes		0.977083	-1
79	2019-08-19	FF test	2019-08-23	15:05:00	F	310		33% ligation 2 puncture 16 g 1% ISO	2019-08-25	01:25:00	242		yes		1.43056	-68			2019-08-24	19:30:00	297	0	2	0	1	Hunched - tearing
80	2019-08-19	PP Test	2019-08-23	15:55:00	F	300		33% Ligation 2 Puncture 16 g 300 mcg Propofol	2019-08-25	16:12:00	282				2.01181	-18			2019-08-24	18:33:00	282	0	2	0	1	Hunched - tearing - Lost battery at 9:00 AM - wasn’t able to restart infusion until 18:30
81	2019-08-26	FF test	2019-08-28	22:16:00	M	308		33% ligation 2 puncture 16 g 1% ISO	2019-08-30	07:20:00	296		yes		1.37778	-12			2019-08-29	22:40:00	300	0	0	1	0	the rat was awkwardly positioned with his head on the wall, tilted up.
82	2019-08-26	PP Test	2019-08-28	23:03:00	M	304		33% Ligation 2 Puncture 16 g 317 mcg Propofol	2019-08-30	17:35:00	292		yes		1.77222	-12			2019-08-29	22:28:00	296	0	0	1	0
83	2019-08-26	FF test	2019-09-01	12:19:00	F	228		33% ligation 2 puncture 16 g 1% ISO	2019-09-02	06:42:00	227		yes		0.765972	-1
84	2019-08-26	PP Test	2019-09-01	13:05:00	F	244		33% Ligation 2 Puncture 16 g 317 mcg Propofol	2019-09-02	05:48:00	243		yes		0.696528	-1
118															0	0
119															0	0
120															0	0
121															0	0
122															0	0
123															0	0
124															0	0
125															0	0
126															0	0
127															0	0
PP	0							412.66
FF	0			FF	FF	PP	PP
				M	F	M	F
				5	2	4	4
					1	1
[truncated: 9 more columns]

## Sheet: 4140 F
RAT SN:	DELIVERY DATE	RAT ID: P = Propofol I = Intralipid F = isoFlurane	Date of Surgery	Time of Surgery	Gender	Mass prior to surgery (g)				3/9 delivery	Gender	3/2 delivery	Gender
14	2019-04-01	PI	2019-04-04	0.784722	F	247				282	M	254	F
15	2019-04-01	PP	2019-04-04	0.833333	F	264				278	M	243	F
16	2019-04-01	FF	2019-04-04	0.916667	F	247				291	M	239	F
17	2019-04-01	FI	2019-04-04	0.958333	F	257				283	M	233	F
22	2019-04-08	PI	2019-04-15	0.826389	F	272				243	F	184	F
23	2019-04-08		2019-04-15	0.8625	F	287				246	F	236	F
24	2019-04-08	FF	2019-04-15	0.916667	F	305				200	F	235	F
25	2019-04-08	PP	2019-04-16	0.0208333	F	285				247	F	236	F
31	2019-04-15	FI	2019-04-22	0.529861	F	291						259	F
32	2019-04-15	FF	2019-04-22	0.704861	F	282						241	F
33	2019-04-15	PI	2019-04-22	0.958333	F	296
34	2019-04-15	PP	2019-04-22	0.997222	F	302
35	2019-04-22	PP	2019-04-24	0.688194	F	291
40	2019-05-13	PI	2019-05-20	11:50:00	F	262
41	2019-05-13	PP	2019-05-20	12:50:00	F	266
42	2019-05-13	FI	2019-05-20	13:50:00	F	256
64	2019-06-10	FI	2019-06-24	16:40:00	F	242
65	2019-06-10	FF	2019-06-24	17:07:00	F	251
66	2019-07-15	PI	2019-07-17	10:50:00	F	236
67	2019-07-15	PP	2019-07-17	14:00:00	F	236
92	2019-09-09	PI	2019-09-23	16:26:00	F	274
93	2019-09-09	PI	2019-09-23	14:44:00	F	250
94	2019-09-09	FI	2019-09-23	12:34:00	F	244
95	2019-09-09	FI	2019-09-23	13:10:00	F	261
103	2019-10-28	PP	2019-11-06	14:18:00	F	254
105	2019-10-28	PP	2019-11-07	19:51:00	F	260
106	2019-10-28	FF	2019-11-11	15:56:00	F	306
107	2019-10-28	FF	2019-11-12	14:24:00	F	259
108	2019-11-18	PP	2019-11-21	18:23:00	F	252
110	2019-11-18	PP	2019-11-27	23:42:00	F	279
112	2019-11-18	FF	2019-11-30	13:54:00	F	258
114	2019-11-18	FF	2019-12-01	17:28:00	F	275
122	2019-12-09	FF	2019-12-16	12:06:00	F	322
123	2019-12-09	FI	2019-12-16	12:56:00	F	293
124	2019-12-09	PI	2019-12-16	13:21:00	F	292
125	2019-12-09	PP	2019-12-16	15:37:00	F	281
130	2020-01-13	FF	2020-01-31	21:23:00	F	270
131	2020-01-13	FI	2020-01-31	22:10:00	F	271
132	2020-01-13	PI	2020-01-31	23:11:00	F	269
137	2020-02-10	FF	2020-02-17	12:50:00	F	268
138	2020-02-10	FI	2020-02-17	13:44:00	F	276
139	2020-02-10	PI	2020-02-17	14:53:00	F	281
140	2020-02-10	PP	2020-02-17	15:48:00	F	281
					average	270.953
					median	270
					standard dev	20.1588

## Sheet: anova
FF Change in Mass	PP Change in Mass	FI Change in Mass	PI Change in Mass		Anova: Single Factor								Anova: Single Factor									RAT SN:	RAT ID: P = Propofol I = Intralipid F = isoFlurane	Date of Surgery	Time of Surgery	Gender	Mass prior to surgery (g)	Mass of Feces (approx mg)	Comments	Date of Death	Time of Death	Mass at death (g)	Died during surgery	Died within 72 hrs	Euthanized?	Time from Surgery (days)	Change in Mass			FF RAT SN:	FF Gender	FF Survival (days)	FF Change in Mass		FI RAT SN:	FI Gender	FI Survival (days)	FI Change in Mass
-4	-3	-5	2																			106	FF	43780	0.663889	F	306		33% Ligation 2 Puncture 16 g 317 mcg Intralipid 1% ISO, ICU temp at 29	43781	0.493056	298				0.829167	-8			143	F	0.441667	-4		131	F	0.859028	-5
-2	-4	-24	4		SUMMARY								SUMMARY									107	FF	43781	0.6	F	259		33% Ligation 2 Puncture 16 g 317 mcg Intralipid 1% ISO, ICU temp at 25	43782	0.527778	255				0.927778	-4			107	F	0.927778	-4		85	M	0.888194	-5
1	-3	-10	-8		Groups	Count	Sum	Average	Variance				Groups	Count	Sum	Average	Variance					112	FF	43799	0.579167	F	258		33% Ligation 2 Puncture 16 g 317 mcg Intralipid 1% ISO, ICU temp at 25	43800	0.625	256				1.04583	-2			112	F	1.04583	-2		134	M	0.915972	0
-3	-3	-5	-29		FF Change in Mass	18	-34	-1.88889	9.98693				FF Change in Mass	18	-34	-1.88889	9.98693					114	FF	43800	0.727778	F	275		33% Ligation 2 Puncture 16 g 317 mcg Intralipid 1% ISO, ICU temp at 25	43802	0.25	276				1.52222	1			111	M	1.10833	5		153	F	0.981944	0
0	0	-22	-2		PP Change in Mass	18	-76	-4.22222	41.8301				PP Change in Mass	18	-76	-4.22222	41.8301					122	FF	43815	0.504167	F	322		33% Ligation 2 Puncture 16 g 317 mcg Intralipid 1% ISO, ICU temp at 25	43816	0.777778	319				1.27361	-3			122	F	1.27361	-3		94	F	1.03611	-5
-4	-8	0	0										FI Change in Mass	18	-212	-11.7778	187.359					130	FF	43861	0.890972	F	270		100% Ligation 2 Puncture 16 g 317 mcg Intralipid 1% ISO, ICU temp at 25	43863	0.315972	270				1.425	0			136	M	1.34167	-5		147	M	1.07708	-4
-4	-1	-5	-3										PI Change in Mass	18	-53	-2.94444	63.7026					137	FF	43878	0.534722	F	268		33% Ligation 2 Puncture 16 g 317 mcg Intralipid	43880	0.315278	264				1.78056	-4			96	M	1.36458	-5		127	M	1.21319	-2
0	-4	-28	-11		ANOVA																	143	FF	43905	0.65625	F	266		33% Ligation 2 Puncture 16 g 317 mcg Intralipid	43906	0.0979167	262				0.441667	-4			109	M	1.40903	0		144	F	1.30278	0
0	-16	0	0		Source of Variation	SS	df	MS	F	P-value	F crit											158	FF	43919	0.53125	F	252		33% Ligation 2 Puncture 16 g 317 mcg Intralipid	43921	0.576389	252				2.04514	0			130	F	1.425	0		97	M	1.33542	-10
-5	-19	-5	-4		Between Groups	49	1	49	1.89127	0.178053	4.13002		ANOVA									159	FF	43921	0.745139	F	236		33% Ligation 2 Puncture 16 g 317 mcg Intralipid	43923	0.256944	236				1.51181	0			116	M	1.425	-4		123	F	1.40764	-10
0	12	-7	4		Within Groups	880.889	34	25.9085					Source of Variation	SS	df	MS	F	P-value	F crit			96	FF	43768	0.7375	M	288		33% Ligation 2 Puncture 16 g 317 mcg Intralipid 1% ISO	43770	0.102083	283				1.36458	-5			156	M	1.48958	0		86	M	1.42986	-7
0	-3	-6	0										Between Groups	1084.93	3	361.644	4.77608	0.0044345	2.7395			102	FF	43774	0.781944	M	286		33% Ligation 2 Puncture 16 g 317 mcg Intralipid 1% ISO	43776	0.347222	286				1.56528	0			159	F	1.51181	0		91	M	1.44653	-6
5	-3	-10	0		Total	929.889	35						Within Groups	5148.94	68	75.7198						104	FF	43776	0.795833	M	327		33% Ligation 2 Puncture 16 g 317 mcg Intralipid 1% ISO	43777	0.763889	316				0.968056	-11			114	F	1.52222	1		148	F	1.45	-5
-4	-5	-27	-4																			109	FF	43794	0.663889	M	334		33% Ligation 2 Puncture 16 g 317 mcg Intralipid 1% ISO, ICU temp at 25	43796	0.0729167	334				1.40903	0			102	M	1.56528	0		95	F	1.56319	-24
-9	-6	-2	6										Total	6233.88	71							111	FF	43796	0.954167	M	325		33% Ligation 2 Puncture 16 g 317 mcg Intralipid 1% ISO, ICU temp at 25	43798	0.0625	330				1.10833	5			137	F	1.78056	-4		118	M	4.40833	-27
0	-8	0	4																			116	FF	43802	0.755556	M	363		33% Ligation 2 Puncture 16 g 317 mcg Intralipid 1% ISO, ICU temp at 25	43804	0.180556	359				1.425	-4			119	M	1.78194	-9		138	F	5	-22
-5	-2	-4	-4																			119	FF	43810	0.55625	M	294		33% Ligation 2 Puncture 16 g 317 mcg Intralipid 1% ISO, ICU temp at 25	43812	0.338194	285				1.78194	-9			126	M	1.84792	0		149	F	5	-28
0	0	-52	-8																			126	FF	43847	0.639583	M	290		33% Ligation 2 Puncture 16 g 317 mcg Intralipid 1% ISO, ICU temp at 25	43849	0.4875	290				1.84792	0			158	F	2.04514	0		150	M	5	-52
																						136	FF	43874	0.752083	M	274		33% Ligation 2 Puncture 16 g 317 mcg Intralipid	43876	0.09375	269				1.34167	-5
																						156	FF	43917	0.892361	M	313		33% Ligation 2 Puncture 16 g 317 mcg Intralipid	43919	0.381944	313				1.48958	0			Median		1.425	-1		Median		1.37153	-5.5
FF Survival (days)	PP Survival (days)	FI Survival (days)	PI Survival (days)		Anova: Single Factor								Anova: Single Factor									94	FI	43731	0.523611	F	244		33% Ligation 2 Puncture 16 g 317 mcg Intralipid	43732	0.559722	239				1.03611	-5			Mean		1.40594	-1.88889		Mean		2.01752	-11.7778
0.927778	1.03611	1.03611	0.846528																			95	FI	43731	0.548611	F	261		33% Ligation 2 Puncture 16 g 317 mcg Intralipid	43733	0.111806	237				1.56319	-24			STDEV		0.360828	3.07117		STDEV		1.53383	13.3023
1.04583	1.56319	1.56319	0.586111		SUMMARY								SUMMARY									123	FI	43815	0.538889	F	293		33% Ligation 2 Puncture 16 g 317 mcg Intralipid	43816	0.946528	283				1.40764	-10
1.52222	1.40764	1.40764	0.765278		Groups	Count	Sum	Average	Variance				Groups	Count	Sum	Average	Variance					131	FI	43861	0.923611	F	271		100% Ligation 2 Puncture 16 g 317 mcg Intralipid	43862	0.782639	266				0.859028	-5
1.27361	0.859028	0.859028	0.576389		FF Survival (days)	18	25.3069	1.40594	0.137856				FF Survival (days)	18	25.3069	1.40594	0.137856					138	FI	43878		F			33% Ligation 2 Puncture 16 g 317 mcg Intralipid							-43878	0
1.425	5	5	1		PP Survival (days)	18	36.3153	2.01752	2.49102				PP Survival (days)	18	36.3153	2.01752	2.49102					144	FI	43905	0.679861	F	261		33% Ligation 2 Puncture 16 g 317 mcg Intralipid	43906	0.982639	261				1.30278	0
1.78056	1.30278	1.30278	0.445139										FI Survival (days)	18	36.3153	2.01752	2.49102					148	FI	43910	0.686806	F	255		33% Ligation 2 Puncture 16 g 317 mcg Intralipid	43912	0.136806	250				1.45	-5
0.441667	1.45	1.45	0.763194										PI Survival (days)	18	16.059	0.892168	0.133086					149	FI	43910	0.715972	F	260		33% Ligation 2 Puncture 16 g 317 mcg Intralipid	43915	0.715972	232			YES	5	-28
2.04514	5	5	1.47361		ANOVA																	153	FI	43916	0.74375	F	249		33% Ligation 2 Puncture 16 g 317 mcg Intralipid	43917	0.725694	249				0.981944	0
1.51181	0.981944	0.981944	1.47153		Source of Variation	SS	df	MS	F	P-value	F crit											85	FI	43720	0.940972	M	307		33% Ligation 2 Puncture 16 g 317 mcg Intralipid	43721	0.829167	302		yes		0.888194	-5
1.36458	0.888194	0.888194	1.05764		Between Groups	3.36621	1	3.36621	2.56095	0.118785	4.13002		ANOVA									86	FI	43720	0.965972	M	312		33% Ligation 2 Puncture 16 g 317 mcg Intralipid	43722	0.395833	305		yes		1.42986	-7
1.56528	1.42986	1.42986	0.204861		Within Groups	44.6909	34	1.31444					Source of Variation	SS	df	MS	F	P-value	F crit			91	FI	43726	0.845833	M	320		33% Ligation 2 Puncture 16 g 317 mcg Intralipid	43728	0.292361	314				1.44653	-6
1.40903	1.44653	1.44653	0.575694										Between Groups	15.9517	3	5.31723	4.04893	0.0104168	2.7395			97	FI	43768	0.775694	M	274		33% Ligation 2 Puncture 16 g 317 mcg Intralipid	43770	0.111111	264				1.33542	-10
1.10833	1.33542	1.33542	1.00625		Total	48.0571	35						Within Groups	89.3006	68	1.31324						118	FI	43810	0.608333	M	286		33% Ligation 2 Puncture 16 g 317 mcg Intralipid	43815	0.0166667	259				4.40833	-27
1.425	4.40833	4.40833	1.4125																			127	FI	43847	0.678472	M	284		33% Ligation 2 Puncture 16 g 317 mcg Intralipid	43848	0.891667	282				1.21319	-2
1.78194	1.21319	1.21319	0.786111										Total	105.252	71							134	FI	43874	0.777083	M	290		33% Ligation 2 Puncture 16 g 317 mcg Intralipid	43875	0.693056	290				0.915972	0
1.84792	0.915972	0.915972	0.710417																			147	FI	43908	0.734722	M	308		33% Ligation 2 Puncture 16 g 317 mcg Intralipid	43909	0.811806	304				1.07708	-4
1.34167	1.07708	1.07708	1.03889																			150	FI	43908	0.70625	M	317		33% Ligation 2 Puncture 16 g 317 mcg Intralipid	43913	0.70625	265			YES	5	-52
1.48958	5	5	1.33889																			92	PI	43731	0.684722	F	274		33% Ligation 2 Puncture 16 g 317 mcg Intralipid	43731	0.926389	271				0.241667	-3
																						93	PI	43731	0.613889	F	250		33% Ligation 2 Puncture 16 g 317 mcg Intralipid	43732	0.834028	246				1.22014	-4
																						124	PI	43815	0.55625	F	292		33% Ligation 2 Puncture 16 g 317 mcg Intralipid	43816	0.55625	289				1	-3
FF Change in Mass	FI Change in Mass				Anova: Single Factor																	132	PI	43861	0.965972	F	269		33% Ligation 2 Puncture 16 g 317 mcg Intralipid	43862	0.747222	266				0.78125	-3
-4	-5																					142	PI	43905	0.722222	F	256		33% Ligation 2 Puncture 16 g 317 mcg Intralipid	43906	0.346528	256				0.624306	0
-2	-24				SUMMARY																	151	PI	43913	0.804861	F	265		33% Ligation 2 Puncture 16 g 317 mcg Intralipid	43914	0.319444	257				0.514583	-8
1	-10				Groups	Count	Sum	Average	Variance													154	PI	43917	0.807639	F	248		33% Ligation 2 Puncture 16 g 317 mcg Intralipid	43918	0.493056	247				0.685417	-1
-3	-5				FF Change in Mass	18	-34	-1.88889	9.98693													155	PI	43917	0.842361	F	252		33% Ligation 2 Puncture 16 g 317 mcg Intralipid	43918	0.945833	248				1.10347	-4
0	-22				FI Change in Mass	18	-212	-11.7778	187.359													87	PI	43720	0.997917	M	298		33% Ligation 2 Puncture 16 g 317 mcg Intralipid	43723	0.13125	279	329	yes		2.13333	-19
-4	0																					88	PI	43724	0.898611	M	316		33% Ligation 2 Puncture 16 g 317 mcg Intralipid	43725	0.832639	328				0.934028	12
-4	-5																					89	PI	43724	0.941667	M	320		33% Ligation 2 Puncture 16 g 317 mcg Intralipid	43726	0.389583	317				1.44792	-3
0	-28				ANOVA																	90	PI	43724	0.979167	M	313		33% Ligation 2 Puncture 16 g 317 mcg Intralipid	43725	0.953472	310				0.974306	-3
0	0				Source of Variation	SS	df	MS	F	P-value	F crit											120	PI	43810	0.649306	M	282		33% Ligation 2 Puncture 16 g 317 mcg Intralipid	43811	0.748611	277				1.09931	-5
-5	-5				Between Groups	880.111	1	880.111	8.91945	0.00520314	4.13002											128	PI	43847	0.717361	M	278		33% Ligation 2 Puncture 16 g 317 mcg Intralipid	43849	0.00277778	272				1.28542	-6
0	-7				Within Groups	3354.89	34	98.6732														133	PI	43874	0.815278	M	282		33% Ligation 2 Puncture 16 g 317 mcg Intralipid	43875	0.946528	274				1.13125	-8
0	-6																					135	PI	43874	0.861111	M	283		33% Ligation 2 Puncture 16 g 317 mcg Intralipid	43875	0.783333	281				0.922222	-2
5	-10				Total	4235	35															146	PI	43909	0.563194	M	313		33% Ligation 2 Puncture 16 g 317 mcg Intralipid	43909	0.748611	313				0.185417	0
-4	-27																					152	Pix	43913	0.733333	Fx	276		33% Ligation 2 Puncture 16 g 317 mcg Intralipid	43917	0.708333	260			YES	3.975	-16
-9	-2																					103	PP	43775	0.595833	F	254		33% Ligation 2 Puncture 16 g 317 mcg Propofol	43776	0.442361	256				0.846528	2
0	0																					105	PP	43776	0.827083	F	260		33% Ligation 2 Puncture 16 g 317 mcg Propofol	43777	0.413194	264				0.586111	4
-5	-4																					108	PP	43790	0.765972	F	252		33% Ligation 2 Puncture 16 g 317 mcg Propofol	43791	0.53125	244				0.765278	-8
0	-52																					110	PP	43796	0.9875	F	279		33% Ligation 2 Puncture 16 g 317 mcg Propofol	43797	0.563889	250				0.576389	-29
																						125	PP	43815	0.650694	F	281		33% Ligation 2 Puncture 16 g 317 mcg Propofol	43816	0.650694	279				1	-2
																						140	PP	43878	0.658333	F	281		33% Ligation 2 Puncture 16 g 317 mcg Propofol	43879	0.103472	281				0.445139	0
PP Change in Mass	PI Change in Mass				Anova: Single Factor																	141	PP	43905	0.764583	F	249		33% Ligation 2 Puncture 16 g 317 mcg Propofol	43906	0.527778	246				0.763194	-3
-3	2																					145	PP	43907	0.579167	F	256		33% Ligation 2 Puncture 16 g 317 mcg Propofol	43909	0.0527778	245				1.47361	-11
-4	4				SUMMARY																	157	PP	43919	0.577083	F	245		33% Ligation 2 Puncture 16 g 317 mcg Propofol	43921	0.0486111	245				1.47153	0
-3	-8				Groups	Count	Sum	Average	Variance													98	PP	43770	0.782639	M	267		33% Ligation 2 Puncture 16 g 317 mcg Propofol	43771	0.840278	263				1.05764	-4
-3	-29				PP Change in Mass	18	-76	-4.22222	41.8301													99	PP	43770	0.833333	M	285		33% Ligation 2 Puncture 16 g 317 mcg Propofol	43771	0.0381944	289				0.204861	4
0	-2				PI Change in Mass	18	-53	-2.94444	63.7026													100	PP	43773	0.76875	M	296		33% Ligation 2 Puncture 16 g 317 mcg Propofol	43774	0.344444	296				0.575694	0
-8	0																					101	PP	43773	0.715972	M	322		33% Ligation 2 Puncture 16 g 317 mcg Propofol	43774	0.722222	322				1.00625	0		IV access issues - had to be put down.
-1	-3																					113	PP	43799	0.622222	M	348		33% Ligation 2 Puncture 16 g 317 mcg Propofol	43801	0.0347222	344				1.4125	-4
-4	-11				ANOVA																	115	PP	43801	0.715278	M	355		33% Ligation 2 Puncture 16 g 317 mcg Propofol	43802	0.501389	361				0.786111	6
-16	0				Source of Variation	SS	df	MS	F	P-value	F crit											117	PP	43802	0.786111	M	344		33% Ligation 2 Puncture 16 g 317 mcg Propofol	43803	0.496528	348				0.710417	4
-19	-4				Between Groups	14.6944	1	14.6944	0.278481	0.601126	4.13002											121	PP	43810	0.699306	M	286		33% Ligation 2 Puncture 16 g 317 mcg Propofol	43811	0.738194	282				1.03889	-4
12	4				Within Groups	1794.06	34	52.7663														129	PP	43847	0.761111	M	279		33% Ligation 2 Puncture 16 g 317 mcg Propofol	43849	0.1	271				1.33889	-8
-3	0
-3	0				Total	1808.75	35
-5	-4
-6	6
-8	4
-2	-4
0	-8
FF Survival (days)	FI Survival (days)				Anova: Single Factor
0.927778	1.03611
1.04583	1.56319				SUMMARY
1.52222	1.40764				Groups	Count	Sum	Average	Variance
1.27361	0.859028				FF Survival (days)	18	25.3069	1.40594	0.137856
1.425	5				FI Survival (days)	18	36.3153	2.01752	2.49102
1.78056	1.30278
0.441667	1.45
2.04514	5				ANOVA
1.51181	0.981944				Source of Variation	SS	df	MS	F	P-value	F crit
1.36458	0.888194				Between Groups	3.36621	1	3.36621	2.56095	0.118785	4.13002
1.56528	1.42986				Within Groups	44.6909	34	1.31444
1.40903	1.44653
1.10833	1.33542				Total	48.0571	35
1.425	4.40833
1.78194	1.21319
1.84792	0.915972
1.34167	1.07708
1.48958	5
PP Survival (days)	PI Survival (days)				Anova: Single Factor
1.03611	0.846528
1.56319	0.586111				SUMMARY
1.40764	0.765278				Groups	Count	Sum	Average	Variance
0.859028	0.576389				PP Survival (days)	18	36.3153	2.01752	2.49102
5	1				PI Survival (days)	18	16.059	0.892168	0.133086
1.30278	0.445139
1.45	0.763194
5	1.47361				ANOVA
0.981944	1.47153				Source of Variation	SS	df	MS	F	P-value	F crit
0.888194	1.05764				Between Groups	11.3977	1	11.3977	8.68689	0.0057555	4.13002
1.42986	0.204861				Within Groups	44.6098	34	1.31205
1.44653	0.575694
1.33542	1.00625				Total	56.0074	35
4.40833	1.4125
1.21319	0.786111
0.915972	0.710417
1.07708	1.03889
5	1.33889
FF RAT SN:	FF Survival (days)	FF M Survival (days)	FF Change in Mass	FF MChange in Mass	FF RAT SN:		Anova: Single Factor
107	0.927778	1.36458	-4	-5	96
112	1.04583	1.56528	-2	0	102		SUMMARY
114	1.52222	1.40903	1	0	109		Groups	Count	Sum	Average	Variance
122	1.27361	1.10833	-3	5	111		FF Survival (days)	9	11.9736	1.3304	0.228537
130	1.425	1.425	0	-4	116		FF M Survival (days)	9	13.3333	1.48148	0.0515666
137	1.78056	1.78194	-4	-9	119
143	0.441667	1.84792	-4	0	126
158	2.04514	1.34167	0	-5	136		ANOVA
159	1.51181	1.48958	0	0	156		Source of Variation	SS	df	MS	F	P-value	F crit
							Between Groups	0.102714	1	0.102714	0.733396	0.404429	4.494
							Within Groups	2.24083	16	0.140052
							Total	2.34355	17
[truncated: 8 more columns]

## Sheet: Endpoint Scoring
Euthanasia scoring system:
The following variables will be assessed every 8-12 hours in rodents subjected to cecal ligation and puncture (CLP). A combined score of 8 or maximal scores in two or more areas (e.g. activity and weight) will trigger euthanasia.
Euthanasia Scoring Sheet
Body Weight
0	Normal
1	< 10%
2	10-19%
3	20% or more
Physical Condition
Haircoat
0	Normal
1	Rough haircoat
2	Rough coat, hair loss, ungroomed
Eyes and Nose
0	Normal
1	Eyes close or squinted (no discharge)
2	Eyes close or squinted (discharge or porphyrin staining)
Behavior
Activity
0	Normal
1	Decreased activity, locomotion after slight stimulation
2	Inactive, less alert, locomotion after moderate stimulation
3	Self-mutilation, very restless or immobile or no locomotion after moderate stimulation
Posture
0	Normal
1	Sitting in hunched up position
2	Hunched posture / head on cage floor
3	Lying prone on cage floor
Additional criteria for euthanasia (even if the total score is < 8) include:
Weight loss > 20% which cannot be corrected in 2 days by dietary supplementation
Two consecutive rectal or infrared temperatures are < 32 degree Celsius
PI: Robert H. Thiele, M.D. (office 3-9412; after hours cell phone 249-3192)
